# Supplementary material for: Delineating the Drivers and Functionality of Methanogenic Niches within an Arid Landfill
Source: Appl Environ Microbiol. 2022 Apr 11;88(9):e02438-21. doi: 10.1128/aem.02438-21 (PMC9088289; doi:10.1128/aem.02438-21)
Supplement: Supplemental file 2 — File S2. Download aem.02438-21-s0002.csv, CSV file, 0.1 MB [file aem.02438-21-s0002.csv]

>MTRA_METKA_sp_O32867.3
MPEKAEPAEGWPVVEGDYVVGDPEAPVHVVTLGSHIEEDILKAAGEDKVAIAGPCKTENIGIEKVIANVIANPNIRFGVLCGAEVTGHLTGQCFKAMYENGVDPDSGEIIGAEGAIPYLENIPEEAVERYRDQIVELVDLIDVEDVDEIVKAIEECVEKDPGAYEEGPMTISLEEEEEEELAEVAGMPVSAETVTVEYRINDVRVGVKSIGAMQRYMAGYLSGRTMGLLIGIISGMIFLFLPMVVLGGV------------------------------------------------------------------------------------------------------------------------------------------------------…
>cellularorganisms;Archaea;Euryarchaeota;Stenosarchaeagroup;Methanomicrobia;Methanophagales;unclassifiedMethanophagales_RJS74417.1
DIQHNFLKAMSDKFAEKPEDTKTKFYVYGGWKQDKRKVEFVEESKKLAFARKSRTPGYNPDVGMPQGQRYLMPYMMNHTDIMVNMDDLHWINNAAMQQCWDDMKRGIVLGLDDAHGLLEARLGKEVTPDTISHYMEVLNHALPGGAVIQEHMVETKPMLVNDCYAKIFTGDDDLADAVDRRFLLDINKEFPAGWEKPGEQADQLKEAIGKKIWQILWMPTVVGRTTDGGTMFRWVGMQVGMTMINAYKLCAGESVTGEFAYYAKHAAVVKISNFMPVKRARAHNEPGGMPLGINADSTRSPALFPNDPIRAELESIAVAAMVYDQLWFGTYMSGGVGFTQYASATYTDNILEDFCYKGCEIGLDYANGEMASIKGDKLNMDILEQIIRSENDYCLTQYE…
>cellularorganisms;Archaea;Euryarchaeota;Stenosarchaeagroup;Methanomicrobia;Methanophagales;unclassifiedMethanophagales_RJS82410.1
DIQHSFMKAMSDKFAEKPESTKTKFYVYGGIAQKGGMRKREFVEEAKKLADSRQSGTPGYNPDVGMPQGQRYLMPYMMNHTDIMVNMDDLHWINNAAMQQCWDDMKRGIVLGLDDAHGLLEARLGKEVTPDTISHYMEVLNHALPGGAVIQEHMVETKPMLVNDSYAKIFTGDDDLADSVDRRFILDINKEFPAGWEKPGEQADQLKDAIGKKIWQVLWMPTVVGRMSDGGTMFRWVGMQVGMTMINAYKLCAGESVTGEFAYYAKHAAVVKLSNFMPVKRARAQNECSGMPLGINADSTRSPALFPNDPIRAELESIAVAAMVYDQLWFGTYMSGGVGFTQYASATYTDNILEDFCYKGCEIGLDYANGEMASIKGDKLNMDILEAIIRSENDYALTQ…
>cellularorganisms;Archaea;Euryarchaeota;Stenosarchaeagroup;Methanomicrobia;Methanophagales;unclassifiedMethanophagales_RJS83228.1
DIQHNFMKAMSNKFAERPEGTKTKFYVYGGWTQSKRKTEFVEEAKKLATARQSRTPGYNPDVGMPQGQRYLMPYMLNHTDIMVDADDLHFINNAAMQQAWDDIKRTIILGLDDAHGLLEARLGKEVTPDTISHYMEVLNHALPGGAVIQEHMVETKPMLVNDCYAKVFTGDDDLADALDRRFLLDINKEFPTGWTKPYEQADQLKEAIGKKLWQVLRMPTVVGRVCDGETMFRWVGMQVGMTMINAYKMCAGESSTGEFAYYAKHAAVVQMANKMPVRRERGHNEPGGLPLGINADCTRSPALFPNDPIRAELESIAIAALVQDQLWFGSYMSGGVGFTQYASATYTDNILEDFCYKGCEIGLDFAGAELGVPPAEAMGKIKGDKLTMDFLEKVIRAEN…
>cellularorganisms;Archaea;Euryarchaeota;Stenosarchaeagroup;Methanomicrobia;Methanophagales;unclassifiedMethanophagales_PXF50526.1
DVQHNFLKAMSNKFAEKPDSTKTKFYVYGGWTQSKRKTEFVEEGKKLAMARSSRTPGYNPDVGMPQGQRYLMPYMLNHTDIMVEADDLHWINNAAMQQCWDDMKRCIILGLDDAHGLLEARLGKEVTPDTISHYMEVLNHALPGAAVIQEHMVETKPMLVNDCYAKVFTGDDDLADALDRRFVLDINKEFPAGWTRPGEQSDQLKEAIGKKIWQVLWMPTVVGRMCDGETMFRWVGMQVGMTMINAYKMCAGESATGEFAYYAKHAAVVQLAGKMPVRRERGHNEPGGLPLGINADTTRSPALFPNDPIRAELESIAVAALVQDQLWFGTYMSGGVGFTQYASATYTDNILEDFCYKGCEIGLDYAGGEMASLKGDKLTMEILEKIIRAENDYCLTQYE…
>cellularorganisms;Archaea;Euryarchaeota;Methanonatronarchaeia;Methanonatronarchaeales;Methanonatronarchaeaceae;Methanonatronarchaeum_WP_086637808.1
DKEKRFIKALKNKFEEEPTDTKTHFYDLGGYKQSERKKEFQERAAQIAKERGTPSLNEDIGVPLGQRVLMPYQLSHTDTMVEPDDLHIINNAAMQQAWDDIQRTVIVGLDTAHQVMEKRLGVEVTPETINEYLEVFNHTQPGGAVVQEHMAECNPGVTGDAYVKVFTGNDELADEIDDNLLIDINENFPEDQAEQLKEAIGDSLWQAIRAPTIVTRVMDGATIRRWAAMQSSMAFISSYSLCAGEAAIADFAYASKHSKVINMASAMPRRRARGENEPGGIPFGYMGDIAQSFRTNPDDPSRATLETITLAAVLYDQLYLGGYMSGGVGFTQYATATYTDDILDDFVYHGAELIDEKFGGLGNVEPTMENVEEIATEMTDYSLSAYEDYPAAMEAHFGG…
>cellularorganisms;Archaea;Euryarchaeota;Methanonatronarchaeia;Methanonatronarchaeales;Methanonatronarchaeaceae;Methanonatronarchaeum_WP_086637809.1
KQSKRFIKALKNKFEEEPTDTKTHFYDLGGYKQSERKKEFQERAAQIAKERGTPSLNEDIGVPLGQRVLMPYQLSHTDTMVEPDDLHIINNAAMQQAWDDIQRTVIVGLDTAHQVMEKRLGVEVTPETINEYLEVFNHTQPGGAVVQEHMAECNPGVTGDAYVKVFTGNDELADEIDDNLLIDINENFPEDQAEQLKEAIGDSLWQAIRAPTIVTRVMDGATIRRWAAMQSSMAFISSYSLCAGEAAIADFAYASKHSKVINMASAMPRRRARGENEPGGIPFGYMGDIAQSFRTNPDDPSRATLETVALSAMIYDQLYLGGYMSGGVGFTQDGCCHYTDDILDDFVYYGKELVVDRFGEVGSAPVNLDVVSELATEVNDYALGCYEDFPSAMETHFGG…
>cellularorganisms;Archaea;Euryarchaeota;Diaforarchaeagroup;Thermoplasmata;Methanomassiliicoccales;unclassifiedMethanomassiliicoccales_WP_177971605.1
AKERLFIDACKKKFKEDPTSIETKFYCYGGWKQSKRKVEFVEAANKIAKQRGIPMMNQDIGVPLGQRSWMPYQLSHTDIFVEPDDLHCINNAAIQQAWDDIRRTVLVGLDSPHNTIERRLGKEVTPETINEYLEAVNHTMPGGAVVQEHMAEINPALAYDSYVKVFTGNDELADEIDKRFLIDINKQFSKDHAKQLKAAIGNTLMQAVRVPTIVGRVMDGGTISRHAAMQISMAFITSYKLAAGEAAIADFAYSAKHQCINMGTMMPARRARGPNEPGGIPFGFMADIAQSDRVHPDDPGRAALEAVALGAIVFDQIYLGGYMSGGVGFTQYASAAYTDNILEDYTYYAIDYIKDKFGGFGKLNPEDFDKLIQLGDDINSYALESYEKYPAIMEAHFGG…
>cellularorganisms;Archaea;Euryarchaeota;Diaforarchaeagroup;Thermoplasmata;unclassifiedThermoplasmata_WP_066075956.1
DQKLFLEACKKKFKEEPTQMDTKYYCYGGWKQSKRKVELQATAAEIAKKRGFPMMNEDIGVPLGQRSWMPYQLSHTDIFVEPDDLHCINNPAIQQAWDDIRRTVLVGLDFPHQTIEKRLGKEVTPETISNYLEVVNHTMPGGAVVQEHMAECNPALVADSYVKVFSGNDDLIDEIDPRFVIDINKNFPKEQAAQLKKAIGNTFMQAVRVPTMVGRLMDGGTVSRHAAMQISMAFISAYKLAAGEAAIADFAYSAKHQSITMGSMMPARRVRGPNEPGGITFGFLDDMVQSDRVYPDDPGRAALETVALAAGIYDQVYLGGYMSGGVGFTQYATAAYTDNILEDYVYHGIDTIKDRYGGFCGVKPDDYKKQLKLADEISSYALEMYERYPAVMEIHFGGS…
>cellularorganisms;Archaea;Euryarchaeota;Diaforarchaeagroup;Thermoplasmata;Thermoplasmatales;unclassifiedThermoplasmatales_WP_015491991.1
QKEKLFLEACKKKFKEEPTSMETKYYCYGGWKQSKSKVEFQKEAMEIAKKRGFPMMNEDVGVPLGQRSWMPYQLSHTDIFVEPDDLHCINNPAIQQAWDDIRRTVLVGLDSPHQTIEKRLGKEVTPETINAYLEAVNHTIPGGAIVQEHMAECNPALVYDSYVKVFSGNDELIDEIDPRFVIDINKNFPKDQAEKLKKAMGKTVMQAVRVPTMVGRVMDGATVSRHAAMQISMSFISSYKLAAGEAAIADFAYSAKHLSINMGTMMPARRARGPNEPGGITFGYLGDMVQSDRVYPDDPARSVLETVALGAIIYDQIYLGGYMSGGVGFTQYATAAYTDNILEDYVYHAVDIIKDKYGGFCGVKADDYKKQLQLGDEISSYALEMYERYPAVMETHFGG…
>cellularorganisms;Archaea;Euryarchaeota;Diaforarchaeagroup;Thermoplasmata;Methanomassiliicoccales;CandidatusMethanomethylophilaceae;CandidatusMethanomethylophilus;unclassifiedCandidatusMethanomethylophilus_WP_082662427.1
AKEKLFLEACKKKFKEAPTDIETKYYCYGGWHQSKSKVEFQKEAMEIAKKRGFPMMNEDIGVPLGQRAWMPYQLSHTDIFVEPDDLHCINNPAIQQAWDDIRRTVLVGLDSPHNTIQKRLGKEVTPETINAYLETVNHTMPGGAVVQEHMAECNPALVYDSYVKVFSGDDELIDELDPRFVIDINKNFPKDQAEQLKKAMGKTVMQAVRVPTMVGRLMDGATVSRHAAMQISMAFISSYKLAAGEAAIADFAYSAKHQSITMGSMMPARRVRGPNEPGGITFGFLDDMVQSDRVYPDDPARAALETVALAAIIYDQIYLGGYMSGGVGFTQYASAAYTDNILEDYVYHGIDVINDRYGGFCGIKPDDYDKQMKLGDEISSYALEMYERYPAVMETHFGG…
>cellularorganisms;Archaea;Euryarchaeota;Diaforarchaeagroup;Thermoplasmata;Methanomassiliicoccales;CandidatusMethanomethylophilaceae;CandidatusMethanomethylophilus_WP_015504293.1
ANEKLFLEACKKKFKEDPTSMETKYYCYGGWKQSKSKVEFQKEAMEIAKKRGFPMMNEDIGVPLGQRSWMPYQLSHTDIFVEPDDLHCINNPAIQQAWDDIRRTVLVGLDSPHQTIERRLGKEVTPETINAYLETVNHTMPGGAVVQEHMAECNPALVYDSYVKVFSGDDELIDELDPRFVIDINKNFPKDQAEKLKKAIGKTVMQAVRVPTMVGRVMDGATVSRHAAMQISMAFISSYKLAAGEAAIADFAYSAKHMSINMGSMMPARRVRGPNEPGGITFGFLDDMVQSDRVYPDDPARAVLETVALGAIIYDQVYLGGYMSGGVGFTQYATAAYTDNILEDYVYHAVDVINDRYGGFCGVAPDDYDKQLKLGDEISSYALEMYERYPAVMETHFGG…
>cellularorganisms;Archaea;Euryarchaeota;Diaforarchaeagroup;Thermoplasmata;Methanomassiliicoccales;Methanomassiliicoccaceae;CandidatusMethanoplasma_WP_048111444.1
QKDKLFMDAVKKKFKEDPTDMETKYYCYGGWRQSKSKVEFQKAAQAIAKKRGFPMMNEDIGVPLGQRAWMPYQLSHTDIYVEVDDLHCINNPAIQQAWDDIRRTILVGLNSPHETIEKRLGKEVTPETINNYLEAVNHTMPGGAIVQEHMAECNPALVSDSYVKVYSGDDELIDEIDKRFVIDINKLFPKAQADQLKKAIGKNLMQAVRVPTMVGRLMDGATVSRHAAMQISMAFISSYKLAAGEAAIADFAYSAKHLSINMGTMMPARRARGPNEPGGIPFGFFADMLQSDRVYPNDPARAVLETVGLGAAIFDQVYLGGYMSGGVGFTQYASATYTDNILEDYVYHAVDVIKDKYGGLCKLDPSKYDELMKLGDDVNAYALEMYEKYPAIMETHFGG…
>cellularorganisms;Archaea;Euryarchaeota;Diaforarchaeagroup;Thermoplasmata;Methanomassiliicoccales;Methanomassiliicoccaceae;unclassifiedMethanomassiliicoccaceae_WP_160685812.1
GKEKLFMEACKKKFKEEPTDMTTKYYCYGGWKQSKSKVEFQNSAMEIAKKRGIPMMNEDIGVPLGQRSWMPYQLSHTDIFAEADDLHCVNNCAIQQAWDDIRRTILVGLDSPHQTIERRLGKEVTPETINTYLETVNHTMPGGAVVQEHMAEVNPALVWDSYVKVYSGDDELIDEIDPRFVIDINKLFPAEQAEQLKKAIGKTLMQAVRVPTIVGRLMDGATVSRHAAMQISMAFISAYKLAAGEAAIADFAYSAKHQSLAMGTMMPARRARGPNEPGGIPFGYMADIAQSDRVYPDDPGRAALEAVALGAAVFDQVYLGGYMSGGVGFTQYATAAYTDNILEDYVYYAIDQIKSRYGGFCKLDPTNMDELIKLGDDVNAYALEMYERYPAVMETHFGG…
>cellularorganisms;Archaea;Euryarchaeota;Diaforarchaeagroup;Thermoplasmata;Methanomassiliicoccales;unclassifiedMethanomassiliicoccales_WP_178196165.1
GKEKLFMEACKKKFKEEPTDMTTKYYCYGGWKQSKSKVEFQKSADEIAKKRGIPMLNEDIGVPLGQRSWMPYQLSHTDIFAEADDLHCVNNCAIQQAWDDIRRTILVGLDSPHQTIERRLGKEVTPETINAYLETVNHTMPGGAVVQEHMAEINPALVWDSYVKVFSGDDELIDEIDPRFVIDINKLFPKDQAKQLKKAIGKTLMQAVRVPTIVGRLMDGATVSRHAAMQISMAFISSYKLAAGEAAIADFAYSAKHQSLNMGTMMPARRARGPNEPGGIPFGYMADIAQSDRVYPDDPGRGALEAVALGAAVFDQVYLGGYMSGGVGFTQYATAAYTDNILEDYVYYAIDQIKSRYGGFCKLDPANMDEIMKLADDVNSYALEMYERYPAVMETHFGG…
>cellularorganisms;Archaea;TACKgroup;CandidatusNezhaarchaeota_TDA34547.1
AREKMFMEALRRKFKEAPEEKYTKFYVYGQWKQSKRKTEFVEWSQKIAKERGIPMYNPSLHLAGGVGQRVLMPYQVSGTDIFVEPDDLHFVNNAAMQQMWHDIRRTVIVGLDAAHTILTRRLGKEVTPETINHYLEVLNHALPGAAVVQEHMVETHPAIVADSYVKVFTGDDELADEIDDKFLIDINKEFPPEQAAQLKAAIGKRIYQVLRMPTIIAMTCDGGTMSRWAAMQISMSMINAYRLMAGEAAVGEFAFAAKHAELIEMGTLMPWRRIRSPNEPGGIPLGYLADMCQAERIKPEDPAWCALETIAMAAVLYDQFWFGSYMSGGVGFTQYATATYTDNILDDYCYYGMDLVLKKYGGFAKVKPSWDVIRELATELTMYGLECYEKFPALMETHF…
>cellularorganisms;Archaea;TACKgroup;CandidatusVerstraetearchaeota;unclassifiedCandidatusVerstraetearchaeota_TDA37970.1
EERMFIEALRRKFKEAPEEKYTKFYIYDGWKQSKRKREFVEIAQKIAKERGIPFYNPDLHLGGIPLGQRVLMPYRLSGTDIYCEGDDLHFINNAAMQQMWHDIRRTVIVGLDAAHMVLTKRLGKEVTPETINHYLEVLNHALPGAAVVQEHMVETHPGLVADSYVKVFTGDDELADEIDDRFLIDINKEFPKDHAEQLKAAIGKRLYQVCRMPTIVAMTCDGATMSRWAAMQISMSMINAYKLMAGEAAVAEFAFAAKHAELIEMGTLLPWRRARGPNEPGGIPLGYIADICQASRVKPEDPVWVALEVISMAAVLYDQFWFGSYMSGGVGFTQYATCTYTDNILDDFCYYGADYVKKKYGGFAKVKPSWDIIKDIATEVTLYGLEQYEKYPALMETHF…
>cellularorganisms;Archaea;TACKgroup;CandidatusKorarchaeota;CandidatusMethanodesulfokores_WP_125672267.1
EKKKLFIDALRKKFKEDPAERSTQFYVFGAWRQSKRKTEFYEYAQKMAKERGIPGYNPELHLGVPLGQRVLMPYEVSGTGVYVEGDDLHFINNAAMQQLWDDIRRTVIVGLDAPHMILEKRLGKEVTPESINHYLEILNHALPGGAVVQEHMVEIHPALVEDSYVKVFTGDDELADRIDKRFLIDINKQFPPEQAEALKKAIGKSLWQVMRVPTIVGRVADGGTIARWSAMQISMSMIDAYKLMAGEAAIGEFAFAAKHAEVIEMATLMPWRRARGPNEPGGLPFGYMADIVQTSRVYPDDPVKVALETLAAGSVIYDQLWFGIYMSGGVGFTQYATPVYTDNILDDYSYYAADYVKSKYGGFAKVKPSLDVIEDIAAEVTLYSLEQYERYPALMETHF…
>cellularorganisms;Archaea;Euryarchaeota;Archaeoglobi;unclassifiedArchaeoglobi_TDA25649.1
AEKKLFIDALKKKFKEDPTEKQTRFYIYDGWKQSARKREFVEWAQKLAKERGIPGYNPEMHLGGIPVGQRVLMPYKISGTDVYVEGDDLHYINNAAMQQMWDDIRRTVIVGLDAPHALLEKRLGKEVTPETINQYLEVVNHALPGGAVVQEHMVEIHPALVADSYVKVFTGNDELADQIDKRFLIDINKQFPPEQAEALKKAIGKSLYQVTRVPIIVGRAADGGTISRWSAMQISMAMIASYKLMAGEAAIAEFAYAAKHAEVIQMATLTPWRRARGPNEPGGLAFGYLADIVQTSRKYPDDPVKVALETLAAGSVIYDQLWFGIYMSGGVGFTQYATAVYTDDILDDFCYYIADYVKKKYGGFAKAPRTMXTVLDVATEATLYGLEQYERFPALMETH…
>cellularorganisms;Archaea;Euryarchaeota;Methanomadagroup;Methanobacteria;Methanobacteriales;Methanothermaceae;Methanothermus_WP_013413861.1
ERKKLFVDALRKKFKEEPKERKTTFYTLGGWKQSERKKEFVEYGKKVAKERGIPAYNPDIGTPLGQRVLMPYQVSTTDTFVEGDDLHFVNNAAMQQFWDDIRRTVIVGLNHAHRILERRLGKEVTPETINHYLETVNHAMPGAAVVQEHMVETHPGLTADSYVKVFTGNDELADEIESCYLIDINKQFPEHQAEQLKKAIGDSIWQAVRIPTIVSRTCDGATTSRWSAMQIGMSMISAYKQAAGEAATADFAYAAKHAEVIHLGTFLPVRRARGENEPGGVPFGFLADIVQSSRVHYEDPVRVALDVVASGAMLYDQIWLGSYMSGGVGFTQYATASYTDNILDDFTYYGKEYVEDKYGGLAEAPHDFDTILDVATEVTLYSLEQYEEYPTLMEDHFGG…
>cellularorganisms;Archaea;Euryarchaeota;Methanomadagroup;Methanobacteria;Methanobacteriales;Methanobacteriaceae;Methanobacterium_WP_013826564.1
MADKKFIDALNKKFKEDPEEKKTTFYSFGGWKQSERKREFVEAGKKIAAERGIPQYNPDVGTPLGQRVLMPYQVSTTDTFVEGDDLHFVNNAAMQQMWDDIRRTVIVGLDTAHNVIEKRLGKEVTPETITHYLETVNHAMPGAAVVQEHMVETNPALVADSYVKVFTGNDEIADEIDSAYVLDINKMFPEEQAEVLKAEVGDGIWQAVRIPTIVSRTCDGGTTSRWSAMQIGMSMISAYKQCAGEAATGDFAFAAKHAAVIHMGTALPQRRARGENEPGGIPFGYLADICQSSRKYADDPVRVTLDVVATGAMLYDQIWLGSYMSGGVGFTQYATAAYTDNVLDDFCYYGKEYVEDKFGGLCEAPNTMETVLDVGSEVTFYALEQYEEYPALLETQFGG…
>cellularorganisms;Archaea;Euryarchaeota;Methanomadagroup;Methanobacteria;Methanobacteriales;Methanobacteriaceae;Methanobacterium_WP_071907585.1
MADKKFMEALNKKFKEAPEEKKTTFYSFGGWKQSERKREFVEAGKEVAAKRGIPQYNPDIGCPLGQRVLMPYQVSTTDTFVEGDDLHFVNNTAMQQFWDDIRRTVIVGLGTAHGVIEKRLGKEVSPETITNYLETVNHSMPGAAVVQEHMVETHPALVADSYVKIFTGNDEIADEIDSAFVIDINKMFPDEQAEVLKAEVGDGIWQAVRIPTIVSRTCDGGTTSRWSAMQIGMSMISAYKQCAGEAATGDFAFAAKHAEVIHMGTALPQRRARGENEPGGIPFGYLADICQSSRKYMDDPVRVSLDVVASGAMLYDQIWLGSYMSGGVGFTQYGTAAYTDNILDDFCYYGKEYVEDKFGGLCEAPNNMDTVRDVGSEVTFYGLEQYEEYPALLETQFGG…
>cellularorganisms;Archaea;Euryarchaeota;Methanomadagroup;Methanobacteria;Methanobacteriales;Methanobacteriaceae_WP_069583233.1
MADKKFMEALKKKFEEAPEESKTHFYDLGGWKQSERKTEFVKAGKEIAEKRGIPMYNPDVGTPLGQRVLMPYQVSTTDTYVEGDDLHFVNNAAMQQFWDDIRRTVIVGLNTAHNVIEKRLGKEVTPETITTYLETVNHAMPGAAVVQEHMVETNPSLVYDSYVKIFTGNDEIADEIDPAFVININKMFPEEQAEVLKAEVGDAMWQVVRIPTIVSRTCDGGTTSRWSAMQIGMSMISAYKQAAGEAATGDFAYAAKHAEVVHMGSYLPVRRARGENEPGGIAFGFLADICQSSRVNMDDPVRVTLDVVASGAMLYDQIWLGSYMSGGVGFTQYATAAYTDNILDDFTYFGKEYVEDKYGMTEAPNTMETVLDVASEVTFYGLEQYEEYPALLEDQFGGS…
>cellularorganisms;Archaea;Euryarchaeota;Methanomadagroup;Methanobacteria;Methanobacteriales;Methanobacteriaceae_WP_048081846.1
MADKKFMEALKKKFEEAPEESKTHFYDLGGWKQSERKTEFVKAGKEIAEKRGIPMYNPDVGTPLGQRVLMPYQVSTTDTYVEGDDLHFVNNAAMQQFWDDIRRTVIVGLNTAHNVIEKRLGKEVTPETITTYLETVNHAMPGAAVVQEHMVETNPSLVYDSYVKIFTGNDEIADEIDPAFVININKMFPEEQAEVLKAEVGDAMWQVVRIPTIVSRTCDGGTTSRWSAMQIGMSMISAYKQAAGEAATGDFAYAAKHAEVVHMGSYLPVRRARGENEPGGIAFGFLADICQSSRVNMDDPVRVTLDVVASGAMLYDQIWLGSYMSGGVGFTQYATAAYTDNILDDFTYFGREYVEDKYGLTEAPNTMETVLDVASEVTFYGLEQYEEYPALLEDQFGGS…
>cellularorganisms;Archaea;Euryarchaeota;Methanomadagroup;Methanobacteria;Methanobacteriales;Methanobacteriaceae;Methanothermobacter_WP_074359432.1
MADKLFINALKKKFEESPEEKKTTFYTLGGWKQSERKTEFVNAGKEVAEKRGIPQYNPDIGTPLGQRVLMPYQVSTTDTYVEGDDLHFVNNAAMQQLWDDIRRTVIVGLNHAHAVIEKRLGKEVTPETITHYLETVNHAMPGAAVVQEHMVETHPALVADSYVKVFTGNDEIADEIDPAFVIDINKQFPEDQAETLKAEVGDGIWQVVRIPTIVSRTCDGATTSRWSAMQIGMSMISAYKQAAGEAATGDFAYAAKHAEVIHMGTYLPVRRARGENEPGGVPFGYLADICQSSRVNYDDPVRVSLDVVATGAMLYDQIWLGSYMSGGVGFTQYATAAYTDNILDDFTYFGKEYVEDKYGLCEAPNTMDTVLDIATEVTFYGLEQYEEYPALLEDQFGGS…
>cellularorganisms;Archaea;Euryarchaeota;Methanomadagroup;Methanobacteria;Methanobacteriales;Methanobacteriaceae;Methanothermobacter;unclassifiedMethanothermobacter_WP_147671448.1
MADKLFINALKKKFEESPEEKKTTFYTLGGWKQSERKTEFVNAGKEVAAKRGIPQYNPDIGTPLGQRVLMPYQVSTTDTYVEGDDLHFVNNAAMQQMWDDIRRTVIVGLNHAHAVIEKRLGKEVTPETITHYLETVNHAMPGAAVVQEHMVETHPALVADSYVKVFTGNDEIADEIDPAFVIDINKQFPEDQAETLKAEVGDGIWQVVRIPTIVSRTCDGATTSRWSAMQIGMSMISAYKQAAGEAATGDFAYAAKHAEVIHMGTYLPVRRARGENEPGGVPFGYLADICQSSRVNYDDPVRVTLDVVATGAMLYDQIWLGSYMSGGVGFTQYATAAYTDNILDDFTYFGKEYVEDKYGLCEAPNNMDTVLDVASEVTFYGLEQYEEYPALLEDQFGGS…
>cellularorganisms;Archaea;Euryarchaeota;Methanomadagroup;Methanobacteria;Methanobacteriales;Methanobacteriaceae;Methanothermobacter;unclassifiedMethanothermobacter_WP_160322962.1
MADKLFINALKKKFEESPEEKKTTFYTLGGWKQSERKTEFVNAGKEVAAKRGIPQYNPDIGTPLGQRVLMPYQVSTTDTYVEGDDLHFVNNAAMQQMWDDIRRTVIVGLNHAHAVIEKRLGKEVTPETITHYLETVNHAMPGAAVVQEHMVETHPALVADSYVKVFTGNDEIADEIDPAFVIDINKQFPEDQAETLKAEVGDGIWQVVRIPTIVSRTCDGATTSRWSAMQIGMSMISAYKQAAGEAATGDFAYAAKHAEVIHMGTYLPVRRARGENEPGGVPFGYLADICQSSRVNYEDPVRVTLDVVATGAMLYDQIWLGSYMSGGVGFTQYATAAYTDNILDDFTYFGKEYVEDKYGLCEAPNTMDTVLDVATEVTFYGLEQYEEYPALLEDQFGGS…
>cellularorganisms;Archaea;Euryarchaeota;Methanomadagroup;Methanobacteria;Methanobacteriales;Methanobacteriaceae;Methanothermobacter_WP_010876788.1
MADKLFINALKKKFEESPEEKKTTFYTLGGWKQSERKTEFVNAGKEVAAKRGIPQYNPDIGTPLGQRVLMPYQVSTTDTFVEGDDLHFVNNAAMQQMWDDIRRTVIVGLNHAHAVIEKRLGKEVTPETITHYLETVNHAMPGAAVVQEHMVETHPALVADSYVKVFTGNDEIADEIDPAFVIDINKQFPEDQAETLKAEVGDGIWQVVRIPTIVSRTCDGATTSRWSAMQIGMSMISAYKQAAGEAATGDFAYAAKHAEVIHMGTYLPVRRARGENEPGGVPFGYLADICQSSRVNYEDPVRVSLDVVATGAMLYDQIWLGSYMSGGVGFTQYATAAYTDNILDDFTYFGKEYVEDKYGLCEAPNTMDTVLDVASEVTFYGLEQYEEYPALLEDQFGGS…
>cellularorganisms;Archaea;Euryarchaeota;Methanomadagroup;Methanobacteria;Methanobacteriales;Methanobacteriaceae;Methanothermobacter_WP_013296337.1
MADKLFINALKKKFEESPEEKKTTFYTLGGWKQSERKTEFVNAGKEVAAKRGIPQYNPDIGTPLGQRVLMPYQVSTTDTYVEGDDLHFVNNAAMQQMWDDIRRTVIVGLNHAHAVIEKRLGKEVTPETITHYLETVNHAMPGAAVVQEHMVETHPALVADSYVKVFTGNDEIADEIDPAFVIDINKQFPEDQAETLKAEVGDGIWQVVRIPTIVSRTCDGATTSRWSAMQIGMSMISAYKQAAGEAATGDFAYAAKHAEVIHMGTYLPVRRARGENEPGGVPFGYLADICQSSRVNYEDPVRVSLDVVATGAMLYDQIWLGSYMSGGVGFTQYATAAYTDNILDDFTYFGKEYVEDKYGLCEAPNNMDTVLDVATEVTFYGLEQYEEYPALLEDQFGGS…
>cellularorganisms;Archaea;Euryarchaeota;Methanomadagroup;Methanobacteria;Methanobacteriales;Methanobacteriaceae;Methanothermobacter;unclassifiedMethanothermobacter_WP_048175731.1
MADKLFINALKKKFEESPEEKKTTFYTLGGWKQSERKTEFVNAGKEVAAKRGIPQYNPDIGTPLGQRVLMPYQVSTTDTFVEGDDLHFVNNAAMQQMWDDIRRTVIVGLNHAHAVIEKRLGKEVTPETITHYLETVNHAMPGAAVVQEHMVETHPALVADSYVKVFTGNDEIADEIDPVFVIDINKQFPEDQAETLKAEVGDGIWQVVRIPTIVSRTCDGATTSRWSAMQIGMSMISAYKQAAGEAATGDFAYAAKHAEVIHMGTYLPVRRARGENEPGGVPFGYLADICQSSRVNYEDPVRVSLDVVATGAMLYDQIWLGSYMSGGVGFTQYATAAYTDNILDDFTYFGKEYVEDKYGLCEAPNTMDTVLDVATEVTFYGLEQYEEYPALLEDQFGGS…
>cellularorganisms;Archaea;Euryarchaeota;Methanomadagroup;Methanobacteria;Methanobacteriales;Methanobacteriaceae;Methanothermobacter_WP_115891951.1
MADKLFINALKKKFEESPEEKKTTFYTLGGWKQSERKTEFVNAGKEVAAKRGIPQYNPDIGTPLGQRVLMPYQVSTTDTFVEGDDLHFVNNAAMQQMWDDIRRTVIVGLNHAHAVIEKRLGKEVTPETITHYLETVNHAMPGAAVVQEHMVETHPALVADSYVKVFTGNDEIADEIDPVFVIDINKQFPEDQAETLKAEVGDGIWQVVRIPTIVSRTCDGATTSRWSAMQIGMSMISAYKQAAGEAATGDFAYAAKHAEVIHMGTYLPVRRARGENEPGGVPFGYLADICQSSRVNYEDPVRVTLDVVATGAMLYDQIWLGSYMSGGVGFTQYATAAYTDNILDDFTYFGKEYVEDKYGLCEAPNTMDTVLDVATEVTFYGLEQYEEYPALLEDQFGGS…
>cellularorganisms;Archaea;Euryarchaeota;Methanomadagroup;Methanobacteria;Methanobacteriales;Methanobacteriaceae;Methanobacterium;unclassifiedMethanobacterium_WP_048191628.1
MAEKMFIDALKKAFKEDPTEGKTTFYNHGGWKQSERKREFVAAGKEVAAKRGIPQYNPDVGTPLGQRVLMPYQVSGTDTYVEGDDLHFVNNAAMQQFWDDIRRTVIVGMNTAHMVIEKRLGKEVSPETITNYLETVNHAMPGAAVVQEHMVETNPYLVADSYVKTFTGNDEIADEIDPAYVLNINKMFPEDQAEVLKAEVGDGIWQVVRIPTIVSRTCDGGTTSRWSAMQIGMSMISAYKQAAGEAATGDFAYAAKHAEVVHMGTALPQRRARGENEPGGIPFGFLADICQSSRVNADDPVRVTLDVVASGAMLYDQIWLGSYMSGGVGFTQYATAAYTDNILDDFTYFGKEYVEDKFGMTEAPNTMDTVLDVGSEVTFYALEQFEEYPALLETIFGGS…
>cellularorganisms;Archaea;Euryarchaeota;Methanomadagroup;Methanobacteria;Methanobacteriales;Methanobacteriaceae;Methanobacterium_WP_013643956.1
MAEKMFIDALKKAFKEDPTDDKTTFYNKGGWKQSERKREFVAAGKDIAAKRGIPMYDPDVGTPLGQRVLMPYQVSTTDTFVEGDDLHFVNNAAMQQFWDDIRRTVIVGMNTAHMVIEKRLGKEVSPETITNYLETVNHAMPGAAVVQEHMVETNPYLVADSYVKTFTGNDEIADEIDPAYVLNINKMFNEEQAEVLKAEVGDGIWQVVRIPTIVSRTCDGGTTSRWSAMQIGMSMISAYKQAAGEAATGDFAYAAKHAEVVHMGTALPQRRARGENEPGGIPFGYLADICQSSRVNPEDPAKVTLDVVASGAMLYDQIWLGSYMSGGVGFTQYATAAYTDNILDDFVYYGKEYVEDKFGMTEAPNNMDTVLDVGSEVTFYALEQFEEYPALLETIFGGS…
>cellularorganisms;Archaea;Euryarchaeota;Methanomadagroup;Methanobacteria;Methanobacteriales;Methanobacteriaceae;Methanobacterium_WP_169032836.1
MADKMFIRALKEKFEEAPDEKTTTFYKYGGWKQSERKREFVEAGKEVAAKRGIPQYDPDVGTPLGQRVLMPYQVSTTDTFVEGDDLHFVNNAAMQQFWDDIRRTVIVGLNTAHNVIEKRLGKEVTPETITHYLETVNHAMPGAAVVQEHMVETHPLLTADSYVKVFTGNDEIADEIDQRYVLNINEEFPEEQANVLKAEVGDGMWTVVRIPTIVSRTCDGGTTSRWSAMQVGMSMISAYKQAAGEAATGDFAYAAKHAEVIHMGTYLPVRRARGENEPGGIAFGFLADICQSSRKYWEDPVRVTLDVVASGAMLYDQIWLGSYMSGGVGFTQYATAAYTDNILDDFTYYGKEYVEDKYGGVCEAPNTMETVLDVASEVTFYGLEQYEEFPALLEDQFGG…
>cellularorganisms;Archaea;Euryarchaeota;Methanomadagroup;Methanobacteria;Methanobacteriales;Methanobacteriaceae_WP_100905596.1
MADKMFIRALKEKFEEAPDEKTTTFYKYGGWKQSERKREFVEAGKEVAAKRGIPQYDPDVGTPLGQRVLMPYQISTTDTFVEGDDLHFVNNAAMQQFWDDIRRTVIVGLNTAHNVIEKRLGKEVTPETITHYLETVNHAMPGAAVVQEHMVETHPLLTADSYVKVFTGNDEIADEIDQRYVLNINEEFPEEQANVLKAEVGDGMWTVVRIPTIVSRTCDGGTTSRWSAMQVGMSMISAYKQAAGEAATGDFAYAAKHAEVIHMGTYLPVRRARGENEPGGIAFGFLADICQSSRKYWEDPVRVTLDVVASGAMLYDQIWLGSYMSGGVGFTQYATAAYTDNILDDFTYYGKEYVEDKYGGVCEAPNTMETVLDVASEVTFYGLEQYEEFPALLEDQFGG…
>cellularorganisms;Archaea;Euryarchaeota;Methanomadagroup;Methanobacteria;Methanobacteriales;Methanobacteriaceae;Methanobacterium_WP_004031277.1
MAEKMFINALKKAFKEDPSDKTTEYFKFGGWKQSERKREFVEAGKEVAAKRGIPQYDPDVGTPLGQRVLMPYQVSTTDTFVEGDDLHFVNNAAMQQFWDDIRRTVVVGLNTAHTVIEKRLGKEVTPETITHYLETVNHAMPGAAVVQEHMVETHPLLTADSYVKVFTGNDEIADEIDQRYVLNINKEFPEHQADVLKAEVGDGMWTIVRIPTIVSRTCDGGTTSRWSAMQVGMSMISAYKQAAGEAATGDFAYAAKHAEVIHMGTYLPVRRARGENEPGGIAFGYLADICQSSRVNWEDPVRVTLDVVASGAMLYDQIWLGSYMSGGVGFTQYATAAYTDDILDDFTYFGKEYVEDKYGMCEAPNNMDTVLDVASEVTFYALEQFEDYPALLETIFGGS…
>cellularorganisms;Archaea;Euryarchaeota;Methanomadagroup;Methanobacteria;Methanobacteriales;Methanobacteriaceae;Methanobacterium;unclassifiedMethanobacterium_WP_023992801.1
MAEKMFINALKKAFEEDPSDKTTTFYKFGGWRQSERKREFVEAGKEVAAKRGIPQYDPDVGTPLGQRVLMPYQVSTTDTFVEGDDLHFVNNAAMQQFWDDIRRTVIVGLNTAHSVIEKRLGKEVTPETITHYLETVNHAMPGAAVVQEHMVETHPLLTADSYVKVFTGNDEIADEIDQRYVLDINEEFPEHQAEVLKAEVGDGMWTVVRIPTIVSRTCDGGTTSRWSAMQVGMSMISAYKQAAGEAATGDFAYAAKHAEVIHMGTYLPVRRARGENEPGGIAFGYLADICQSSRVHWEDPVRVSLDVVASGAMLYDQIWLGSYMSGGVGFTQYATAAYTDNILDDFTYFGKEYVEDKYGITEAPNTMDTVLDVGSEVTFYALEQFEDYPALLETIFGGS…
>cellularorganisms;Archaea;Euryarchaeota;Methanomadagroup;Methanobacteria;Methanobacteriales;Methanobacteriaceae;Methanobacterium_WP_048072491.1
MAEKMFINALKKAFEEDPSDKTTTFYKFGGWRQSERKREFVEAGKEVAAKRGIPQYDPDVGTPLGQRVLMPYQVSTTDTFVEGDDLHFVNNAAMQQFWDDIRRTVIVGLNTAHSVIEKRLGKEVTPETITHYLETVNHAMPGAAVVQEHMVETHPLLTADSYVKVFTGNDEIADEIDQRYVLNINEEFPEHQADVLKAEVGDGMWTIVRIPTIVSRTCDGGTTSRWSAMQVGMSMISAYKQAAGEAATGDFAYAAKHAEVIHMGTYLPVRRARGENEPGGIAFGYLADICQSSRVNWEDPVRVTLDVVASGAMLYDQIWLGSYMSGGVGFTQYATAAYTDNILDDFTYFGKEYVEDKYGITEAPNNMDTVLDVASEVTFYALEQFEDYPALLETIFGGS…
>cellularorganisms;Archaea;Euryarchaeota;Methanomadagroup;Methanobacteria;Methanobacteriales;Methanobacteriaceae;Methanobrevibacter_WP_067147710.1
MADKKFLDAMTKKFKEAPDERTTTFYNMGGWTQSERKTEFVNEGKSIAEKRGIPMYNPDIGNPLGQRALMSYQLSGTDTFVEGDDLHFINNAAMQQAWDDIRRTVIVGLNTAHNVLEKRLGMEVTPETITNYLEVVNHAMPGAAVIQEHMVETNPLLVEDSYVKIFTGDDDLADEIDAAFVLDINKEFPEEQAEVLKSEVGGAIWQIVRIPSVVGRVCDGGTTSRWSAMQIGMSMISAYGQCAGEGATGDFAYASKHAEVIGMGTYLPIRRARADNELGGVPFGFMADICQATRVSDDPVKSSLEVVALGAALYDQIWLGSYMSGGVGFTQYATAAYTDNVLDDFSYFGKDYVEDKYGGLCEAPNNMDTVLDVGSEVAFYSLEQYEEYPALLETHFGGS…
>cellularorganisms;Archaea;Euryarchaeota;Methanomadagroup;Methanobacteria;Methanobacteriales;Methanobacteriaceae;Methanobrevibacter_WP_012956722.1
MADKKFLDAMTKKFKEAPEEKTTTFYNMGGWTQSERKTEFVNEGKAIAEARGIPMYNPDIGNPLGQRALMSYQLSGTDTFVEGDDLHFINNAAMQQAWDDIRKTVIVGLNTAHNVLEKRLGMEVTPETITNYLEVVNHAMPGAAAVQEHMVETNPLLVDDSYVKVFTGDDDLAAEIDPAFVLDINKEFPEEQAEALKAEVGGAIWQIVRVPSVVGRVCDGGTTSRWSAMQIGMSMISAYGQCAGEGATGDFAYASKHAEVIGMGTYLPIRRARAGNELGGVPFGFMADICQATRVTDDPVESALEVVALGAALYDQIWLGSYMSGGVGFTQYATAAYTDNVLDDFSYFGKDYVEDKYGDLCSAPNDMDTVLDVGSAVTFYSLEQYEEYPALLETHFGGS…
>cellularorganisms;Archaea;Euryarchaeota;Methanomadagroup;Methanobacteria;Methanobacteriales;Methanobacteriaceae;unclassifiedMethanobacteriaceae_WP_178646991.1
MADKKFLHAMKEKFNEAPTDKRTTFYNMNGWKQSPVKTKFVHEAEEIAKKRGIPMYNPDIGTPLGQRALMSYQLSTTDTFVEGDDLHFINNAAIQQAWDDIRKTVIVGLNTAHNVLEKRLGIEVTPETITEYLETVNHAMPGAAVVQEHMVETDPLVVQDSYVKVFTGDDELADEIDSAFVLDINKEFNEEQAEALKAEVGGSVWQAVRIPGIVGRVCDGGTTSRWSAMQIGMSMISAYNQCAGEGATGDFAYASKHAEVIHMGTYLPVRRARAENELGGVPFGFMADICQSSRVNPDDPVRSTLDVVALGAALYDQIWLGSYMSGGVGFTQYATAAYTDDVLDDFTYYGKDYVEDKYGGLTEAPNNMDTVLDVGTEVAFYSLEQYEEYPALLETHFGG…
>cellularorganisms;Archaea;Euryarchaeota;Methanomadagroup;Methanobacteria;Methanobacteriales;Methanobacteriaceae;Methanobrevibacter_WP_049780206.1
MADKKFLDAMKNKFSEDPTDKRTTFYNMGGWKQSERKSAFVKEGKEIAEKRGIPMYNPDIGTPLGQRALMSYQLSTTDTYVEGDDLHFINNAAIQQAWDDIRRTVIVGLNTAHNVLEKRLGIEVTPETITEYLETVNHAMPGAAVVQEHMVETDPLVVQDSYVKVFTGDDELADEIDSAFVLDINKEFNDEQAAALKEEVGGSVWQAVRIPAIVGRVCDGGTTSRWSAMQIGMSMISAYNQCAGEGATGDFAYASKHAEVIHMGTYLPVRRARAENELGGVPFGFMADICQGSRVYPDDPVRSTLEVVALGAALYDQIWLGSYMSGGVGFTQYATAAYTDDVLDDFTYYGKDYVEDKYGGLTEAPNNMDTVLDVGSEVAFYALEQYEEYPALLETHFGG…
>cellularorganisms;Archaea;Euryarchaeota;Methanomadagroup;Methanobacteria;Methanobacteriales;Methanobacteriaceae_WP_011954235.1
MADKKFLDAMKNKFSEGPTDKRTTFYNMGGWKQSERKSAFVKEGKEIAEKRGIPMYNPDIGTPLGQRALMSYQLSTTDTYVEGDDLHFINNAAIQQAWDDIRRTVIVGLNTAHNVLEKRLGIEVTPETITEYLETVNHAMPGAAVVQEHMVETDPLVVQDSYVKVFTGDDELADEIDSAFVLDINKEFNEEQAAALKEEVGGSVWQAVRIPAIVGRVCDGGTTSRWSAMQIGMSMISAYNQCAGEGATGDFAYASKHAEVIHMGTYLPVRRARAENELGGVPFGFMADICQSSRVNADDPVRSTLDVVALGAALYDQIWLGSYMSGGVGFTQYATAAYTDDVLDDFTYYGKDYVEDKYGGLTEAPNNMDTVLDVGSEVSFYALEQYEEYPALLETHFGG…
>cellularorganisms;Archaea;Euryarchaeota;Methanomadagroup;Methanobacteria;Methanobacteriales;Methanobacteriaceae;Methanobrevibacter_WP_048202874.1
MADKKFLDAMKNKFSEDPTDKRTTFYNMGGWKQSERKSAFVKEGKEIAEKRGIPMYNPDIGTPLGQRALMSYQLSTTDTYVEGDDLHFINNAAIQQAWDDIRRTVIVGLNTAHNVLEKRLGIEVTPETITEYLETVNHAMPGAAVVQEHMVETDPLVVQDSYVKVFTGDDELADEIDSAFVLDINKEFNEEQATALKEEVGGSVWQAVRIPAIVGRVCDGGTTSRWSAMQIGMSMISAYNQCAGEGATGDFAYASKHAEVIHMGTYLPVRRARAENELGGVPFGFMADICQSSRVNADDPVRSTLDVVALGAALYDQIWLGSYMSGGVGFTQYATAAYTDDVLDDFTYYGKDYVEDKYGGLTEAPNNMDTVLDVGSEVSFYALEQYEEYPALLETHFGG…
>cellularorganisms;Archaea;Euryarchaeota;Methanomadagroup;Methanobacteria;Methanobacteriales;Methanobacteriaceae;Methanobrevibacter_WP_019262578.1
MADKKFLDAMKNKFSEDPTDKRTTFYNMGGWKQSERKSAFVKEGKEIAEKRGIPMYNPDIGTPLGQRALMSYQLSTTDTYVEGDDLHFINNAAIQQAWDDIRRTVIVGLNTAHNVLEKRLGIEVTPETITEYLETVNHAMPGAAVVQEHMVETDPLVVQDSYVKVFTGDDELADEIDSAFVLDINKEFNEEQAAALKEEVGGSVWQAVRIPAIVGRVCDGGTTSRWSAMQIGMSMISAYNQCAGEGATGDFAYASKHAEVIHMGTYLPVRRARAENELGGVPFGFMADICQSSRVNADDPVRSTLDVVALGAALYDQIWLGSYMSGGVGFTQYATAAYTDDVLDDFTYYGKDYVEDKYGGLTEAPNNMDTVLDVGSEVSFYALEQYEEYPALLETHFGG…
>cellularorganisms;Archaea;Euryarchaeota;Methanomadagroup;Methanobacteria;Methanobacteriales;Methanobacteriaceae;Methanobrevibacter_WP_100815688.1
MADKKFLDAMKNKFSEDPTDKRTTFYNMGGWKQSERKSAFVKEGKEIAEKRGIPMYNPDVGTPLGQRALMSYQLSTTDTYVEGDDLHFINNAAIQQAWDDIRRTVIVGLNTAHNVLEKRLGIEVTPETITEYLETVNHAMPGAAVVQEHMVETDPLVVQDSYVKVFTGDDELADEIDSAFVLDINKEFNEEQAAALKEEVGGSVWQAVRIPAIVGRVCDGGTTSRWSAMQIGMSMISAYNQCAGEGATGDFAYASKHAEVIHMGTYLPVRRARAENELGGVPFGFMADICQSSRVNADDPVRSTLDVVALGAALYDQIWLGSYMSGGVGFTQYATAAYTDDVLDDFTYYGKDYVEDKYGGLTEAPNNMDTVLDVGSEVSFYALEQYEEYPALLETHFGG…
>cellularorganisms;Archaea;Euryarchaeota;Methanomadagroup;Methanobacteria;Methanobacteriales;Methanobacteriaceae;Methanobrevibacter_WP_063720576.1
MADKKFLDAMKQKFSEDPTEKRTQFYNMGGWKQSERKTAFVNEGKKIAEERGIPMYNPDIGTPLGQRALMSYQLSTTDTFVEGDDLHFINNSAIQQAWDDIRKTVIVGLNTAHNVLEKRLGIEVTPETITHYLETVNHAMPGAAVVQEHMVETDPLVVSDSYVKVFTGDDELADEIDSAFVLDINKEFPEEQAEALKAEVGGSVWQAVRIPAIVGRVCDGGTTSRWSAMQIGMSMISAYNQCAGEGATGDFAYASKHAEVIHMGTYLPVRRARAENELGGVPFGFMADICQGTRVHPDDPVRSTLEVVALGAALYDQIWLGSYMSGGVGFTQYATAAYTDNVLDDFTYFGKDYVEDKYGGLTQAPNNMDTVLDVGTEVAFYALEQYEEYPALLETHFGG…
>cellularorganisms;Archaea;Euryarchaeota;Methanomadagroup;Methanobacteria;Methanobacteriales;Methanobacteriaceae;Methanobrevibacter;unclassifiedMethanobrevibacter_WP_067044659.1
MADKKFLDAMKKKFVEDPTEKTTQFYNMGGWTQSERKTAFVNEGKEIAEKRGIPMYNPDIGSPLGQRALMSYQLSTTDTFVEGDDLHYINNAAIQQAWDDIRRTVIVGLNTAHNVLEKRLGIEVTPETITNYLETVNHAMPGAAVVQEHMVETDPLVVADSYVKVFTGDDELADEIDSAFVLDINKEFPEDQAEALKAEVGGAIWQAVRIPSIVGRVCDGGNTSRWSAMQIGMSMISAYNQCAGEGATGDFAYASKHAEVVHMGTYLPVRRARAENELGGVPFGFMADICQGSRAYPDDPVRSTLEVVALGAALYDQIWLGSYMSGGVGFTQYATAAYTDNVLDDFTYYGKDYVEDKYGDLCSAPNNMDTVLDVGSEVAFYALEQYESYPALLETHFGG…
>cellularorganisms;Archaea;Euryarchaeota;Methanomadagroup;Methanobacteria;Methanobacteriales;Methanobacteriaceae;Methanobrevibacter_WP_116592380.1
MADKKFLDAMKKKFTEDPTEKRTQFYNMGGWTQSERKTAFVNEGKEIAAKRGIPMYNPDIGSPLGQRALMSYQLSTTDTFVEGDDLHYINNAAIQQAWDDIRRTVIVGLNTAHNVLEKRLGIEVTPETITNYLETVNHAMPGAAVVQEHMVETDPLVVQDSYVKVFTGDDELADEIDSAFVLDINKEFPEEQAEALKAEVGGAIWQAVRIPSIVGRVCDGGNTSRWSAMQIGMSMISAYNQCAGEGATGDFAYASKHAEVIHMGTYLPVRRARAENELGGVPFGFMADICQGSRAYPDDPVRSTLEVVALGAALYDQIWLGSYMSGGVGFTQYATAAYTDNVLDDFTYYGKDYVEDKYGGLTEAPNNMDTVLDVGTEVAFYALEQYEEYPALLETHFGG…
>cellularorganisms;Archaea;Euryarchaeota;Methanomadagroup;Methanobacteria;Methanobacteriales;Methanobacteriaceae;Methanobrevibacter_WP_149732200.1
MADKKFLDAMKKKFVEDPTEKRTQFYNMGGWTQSERKTAFVNEGKEIAEKRGIPMYNPDIGSPLGQRALMSYQLSTTDTFVEGDDLHYINNAAIQQAWDDIRRTVIVGLNTAHNVLEKRLGIEVTPETITNYLETVNHAMPGAAVVQEHMVETDPLIVQDSYVKVFTGDDELADEIDSAFVLDINKEFPEEQAEALKAEVGGAIWQAVRIPSIVGRVCDGGNTSRWSAMQIGMSMISAYNQCAGEGATGDFAYASKHAEVIHMGTYLPVRRARAENELGGVPFGFMADICQGSRAYPDDPVRSTLEVVALGAALYDQIWLGSYMSGGVGFTQYATAAYTDNVLDDFTYYGKDYVEDKYGDLCAAPNNMDTVLDVGTEVAFYALEQYEEYPALLETHFGG…
>cellularorganisms;Archaea;Euryarchaeota;Methanomadagroup;Methanobacteria;Methanobacteriales;Methanobacteriaceae_WP_069575737.1
MADKKFLNAMKQKFSEDPTEKSTQFYNMGGWTQSERKTAFVNEGKEIAEKRGIPMYNPDIGTPLGQRALMSYQLSTTDTFVEGDDLHFINNAAIQQAWDDIRRTVIVGLNTAHNVLEKRLGIEVTPETITNYLETVNHAMPGAAVVQEHMVETDPLLVADSYVKVFTGDDELADEIDSAFVLDINKEFNEEQAEALKAEVGSAVWQAVRIPSIVGRVCDGGTTSRWSAMQIGMSMISAYNQCAGEGATGDFAYASKHAEVVQMGTYLPVRRARAANELGGVPFGFMADICQGSRVYADDPVRQTLEVVALGAALYDQIWLGSYMSGGVGFTQYATAAYTDNVLDDFTYYGKDYVEDKYGDLCAAPNNMDTVLDVGSEVAFYALDQYEEYPALLETHFGG…
>cellularorganisms;Archaea;Euryarchaeota;Methanomadagroup;Methanobacteria;Methanobacteriales;Methanobacteriaceae;Methanobrevibacter_WP_058739998.1
MADKKFLDAMKQKFSEDPTEKTTQFYNMGGWTQSERKTAFVNEGKEIAEKRGIPMYNPDIGTPLGQRALMSYQLSTTDTFVEGDDLHFINNAAIQQAWDDIRRTVIVGLNTAHNVLEKRLGIEVTPETITNYLETVNHAMPGAAVVQEHMVETDPLVVQDSYVKVFTGDDELADEIDSAFVLDINKEFPEEQAEALKAEVGGAVWQAVRIPSIVGRVCDGGTTSRWSAMQIGMSMISAYNQCAGEGATGDFAYASKHAEVVHMGTYLPVRRARAENELGGVPFGFMADICQASRVSPDDPVKTSLEVVALGAALYDQIWLGSYMSGGVGFTQYATAAYTDNVLDDFTYYGKDYVEDKYGDLCSAPNNMDTVLDVGTEVAFYALDQYEEYPALLETHFGG…
>cellularorganisms;Archaea;Euryarchaeota;Methanomadagroup;Methanobacteria;Methanobacteriales;Methanobacteriaceae;Methanobrevibacter_WP_067089747.1
MADKKFIDALNKKFKEDPTEKSTTFYNLGGWTQSERKTEFANAGKEIAEKRGIPQYNPDVGSPLGQRALMPYQVSTTDTYVEGDDFHFVNNAAIQQMWDDIRRTVIVGLNTAHNVIEKRLGMEVTPETITHYLETVNHAMPGAAVVQEHMVETNPLLVADSYVKIFTGDDELADEIDKAYVLDINKEFNEEQAAALKAEVGDNIWQVVRIPSIVGRVCDGGTTSRWSAMQIGMSMISAYNQCAGEGATGDFAYASKHAEVIHMGTYLPVRRARAENEPGGVAFGYMADICQSSRINPDDPVRVSLDVVAQAAAIYDQIWLGSYMSGGVGFTQYASAAYTDNVLDDFCYYGKEYVEDKYGGLTKAPNNMDTVLDVGTEVTFYGLEQYEEYPALLETQFGG…
>cellularorganisms;Archaea;Euryarchaeota;Methanomadagroup;Methanobacteria;Methanobacteriales;Methanobacteriaceae;Methanobrevibacter_WP_066972991.1
MADKKFIQALDKKFKEAPEDKTTTFYNLGGWKQSERKTEFYNAGKEIAEKRGIPQYNPDVGSPLGQRTLMPYQVSTTDTYVEGDDFHFVNNAAIQQMWDDIRRTVVVGLNTAHTVLEKRLGIEVTPETITNYLETVNHAMPGAAVVQEHMVETNPLLVADSYVKVFTGDDELADEIDSAFVLDINKEFPEDQAAVLKEEVGDKIWQVVRIPSIVGRVCDGGTTSRWSAMQIGMSMISSYNQCAGEGATGDFAYASKHAEVIHMGTYLPVRRARAENEPGGIPFGVMADINQSSRVNADDPVKVTLDVVAQAAAIYDQIWLGSYMSGGVGFTQYASAAYTDNVLDDFAYYGKEYVEDKYGGLTQAPNNMDTVLDVGSEVTFYGLEQYEEYPALLETQFGG…
>cellularorganisms;Archaea;Euryarchaeota;Methanomadagroup;Methanobacteria;Methanobacteriales;Methanobacteriaceae;Methanobrevibacter_WP_067257927.1
MANKKFIEALNKKFKESPEEKTTTFYNLGGWKQSERKSEFAKEGKEIATKRGIPQYNPDVGSPLGQRALMPYQVSTTETFVEGDDFHFVNNAAIQQMWDDIRRTVIVGLNTAHTVLEKRLGIEVTPETITEYLETVNHAMPGAAVVQEHMVETNPALVADSYVKIFTGDDEVADEIDSAFVLDINKEFSKEQAEALKAEVGDKIWQVVRIPSIVGRVCDGGTTSRWSAMQIGMSMISAYNQCAGEGATGDFAYASKHAEVIHMGTYLPVRRARAENEPGGIPFGYMADICQSSRVNEDDPVRTTLDVVAMSAALYDQIWLGSYMSGGVGFTQYASAAYTDNVLDDFTYYGKEYVEDKYGGLCEAPNNMDTVLDVGSEVTFYGLEQYEEYPALLETQFGG…
>cellularorganisms;Archaea;Euryarchaeota;Methanomadagroup;Methanobacteria;Methanobacteriales;Methanobacteriaceae;Methanobrevibacter_WP_054834881.1
MADKKFIEALNKKFKEDPEEKTTTFYNLGGWKQSERKTEFANAGKEIAEKRGIPQYNPDVGSPLGQRALMPYQVSTTDTYVEGGDDFHFVNNAAIQQMWDDIRRTVIVGLNTAHNVLEKRLGMEVTPETITEYLETVNHAMPGAAVVQEHMVETNPSLVADSYVKVFTGDDELADEIDSAFVLDINKEFPEDQAEALKAEVGDKVWQAVRIPTIVGRVCDGGTTSRWSAMQIGMSMISAYNQCAGEGATGDFAYASKHAEVIHMGTYLPVRRARAENEPGGIAFGFLADMVQSTRVNPDDPVRSALDVVAAGAALYDQIWLGSYMSGGVGFTQYASAAYTDNILDDFLYYGKEYVEDKFGICEAPNNMDTVLDVGSEVTFYGLEQYEEYPALLETQFGG…
>cellularorganisms;Archaea;Euryarchaeota;Methanomadagroup;Methanobacteria;Methanobacteriales;Methanobacteriaceae;Methanobrevibacter_WP_042703044.1
MADKKFIEALNKKFKEDPEEKTTTFYNLGGWKQSERKTEFANAGKEIAEKRGIPQYNPDVGSPLGQRALMPYQVSTTDTYVEGDDFHFVNNAAIQQMWDDIRRTVIVGLNTAHNVLEKRLGMEVTPETITEYLETVNHAMPGAAVVQEHMVETNPSLVADSYVKVFTGDDELADEIDSAFVLDINKEFPEDQAEALKAEVGDKVWQAVRIPTIVGRVCDGGTTSRWSAMQIGMSMISAYNQCAGEGATGDFAYASKHAEVIHMGTYLPVRRARAENEPGGIAFGFLADMVQSTRVNPDDPVRSALDVVAAGAALYDQIWLGSYMSGGVGFTQYASAAYTDNILDDFLYYGKEYVEDKFGICEAPNNMDTVLDVGSEVTFYGLEQYEEYPALLETQFGGS…
>cellularorganisms;Archaea;Euryarchaeota;Methanomadagroup;Methanobacteria;Methanobacteriales;Methanobacteriaceae;Methanobrevibacter_WP_080459572.1
MADKKFIEALNKKFKEDPEEKTTTFYNLGGWKQSERKTEFANAGKEIAEKRGIPQYNPDVGSPLGQRALMPYQVSTTDTYVEGDDFHFVNNAAIQQMWDDIRRTVIVGLNTAHNVLEKRLGMEVTPETITEYLETVNHAMPGAAVVQEHMVETNPSLVADSYVKVFTGDDELADEIDSAFVLDINKEFPEDQAEALKAEVGDKVWQAVRIPTIVGRVCDGGTTSRWSAMQIGMSMISAYNQCAGEGATGDFAYASKHAEVIHMGTYLPVRRARAENEPGGIAFGFLADMVQSTRVNPEDPVRSALDVVAAGAALYDQIWLGSYMSGGVGFTQYASAAYTDNILDDFLYYGKEYVEDKFGICEAPNNMDTVLDVGSEVTFYGLEQYEEYPALLETQFGGS…
>cellularorganisms;Archaea;Euryarchaeota;Methanomadagroup;Methanobacteria;Methanobacteriales;Methanobacteriaceae;Methanobrevibacter;unclassifiedMethanobrevibacter_WP_016359092.1
MADKKFYEALNKKFKESPEDKTTTFYNLGGWKQSERKTQFYEAGKEIAEERGIPMYNPDIGSPLGQRTLMPYQLSTTDTFVEGDDLHFINNAAIQQLWDDIRRTVLVGLNTAHNVLQRRLGMEVTPETITNYLETVNHAMPGAAVVQEHMVETNPYLVSDSYVKIFTGDDELADEIDQCYVLDINKEFPDDQAAQLKAEVGDKIWQVVRVPSLVGRVCDGGTTSRWSAMQIGMSMISAYNQCAGEGATGDFAFATKHAEVIQMGAPLPQRRARAANEPGGVPFGYMADIVQSSRVNMDDPVRVTLDVVAAGAALYDQIWLGSYMSGGVGFTQYATAAYTDNILDDFAYYGKDYVEDKYGGLTEAPNNMDTVLDVGSEVTFYALEQYDEYPALLETQFGG…
>cellularorganisms;Archaea;Euryarchaeota;Methanomadagroup;Methanobacteria;Methanobacteriales;Methanobacteriaceae;Methanobrevibacter_WP_040682084.1
MADKKFYEALNKKFKESPEDKTTTFYNLGGWKQSERKTQFYEAGKEIAEERGIPMYNPDIGSPLGQRTLMPYQLSTTDTFVEGDDLHFINNAAIQQLWDDIRRTVLVGLNTAHNVLQRRLGMEVTPETITNYLETVNHAMPGAAVVQEHMVETNPYLVSDSYVKIFTGDDELADEIDQCYVLDINKEFPDDQAAQLKAEVGDKIWQVVRVPSLVGRVCDGGTTSRWSAMQIGMSMISAYNQCAGEGATGDFAFATKHAEVIQMGAPLPQRRARAANEPGGVPFGYIADIVQSSRVNVDDPVKVTLDVVAAGAALYDQIWLGSYMSGGVGFTQYATAAYTDNILDDFTYYGKDYVEDKYGGLTEAPNNMDTVLDVGSEVTFYALEQYDEYPALLETQFGG…
>cellularorganisms;Archaea;Euryarchaeota;Methanomadagroup;Methanobacteria;Methanobacteriales;Methanobacteriaceae;Methanobrevibacter;unclassifiedMethanobrevibacter_WP_088538703.1
MADKKFIDALNKKFKESPEDKTTTFYNLGGWRQSERKTEFYEAGKEIAKKRGIPQFNPDVGSPLGQRTLMPYQLSGTDTFVEGDDLHFVNNAAIQQMWDDIRRTVIVGLNTAHNVLERRLGMEVTPETITRYLETVNHAMPGGAVVQEHMVEINPYLAVDSYVKVFTGDDELADEIDKCYVLDINKEFPEEQAAALKAEVGDKIWQTVRIPSVVGRVCDGGVTSRWSAMQIGMSMISAYNQCAGEGATGDFAYASKHAEVIQMGTPLPQRRARAANEPGGIPFGYMADIVQSSRVNPDDPVKISLDVVAAGAALYDQVWLGSYMSGGVGFTQYATAAYTDNVLDDFAYYGKDYVEDKYGLTEAPNNMDTVLDVGSEVTFYGLEQYEKFPALLETQFGGS…
>cellularorganisms;Archaea;Euryarchaeota;Methanomadagroup;Methanobacteria;Methanobacteriales;Methanobacteriaceae;Methanobrevibacter_WP_042708239.1
MADKKFIDALNKKFKESPEDKTTTFYNLGGWRQSERKTEFYEAGKEIAEKRGIPQFNPDVGSPLGQRTLMPYQLSGTDTFVEGDDLHFINNAAIQQMWDDIRRTVIVGLNTAHNVLERRLGMEVTPETITRYLETLNHAMPGGAVVQEHMVEINPYLAADSYVKVFTGDDELADEIDKCYVLDINKEFPEEQAEALKAEVGDKIWQAVRIPSVVGRVCDGGVTSRWSAMQIGMSMISAYNQCAGEGATGDFAYASKHAEVIQMGTPLPQRRARAANEPGGIPFGYMADIVQSSRVNSDDPVKISLDVVAAGAALYDQVWLGSYMSGGVGFTQYATAAYTDNVLDDFAYYGKDYVEDKYGLTKAPNNMDTVLDVGSEVTFYGLEQYEKFPALLETQFGGS…
>cellularorganisms;Archaea;Euryarchaeota;Methanopyri;Methanopyrales;Methanopyraceae;Methanopyrus_WP_011019025.1
AEEKLFMKALKEKFEESPEEKYTKFYIFGGWKQSERKKEFKEWADKIVEERGVPHYNPDIGVPLGQRKLMSYQVSGTDVFVEGDDLHFVNNAAMQQMWDDIRRTVIVGMDTAHRVLERRLGKEVTPETINEYMETLNHALPGGAVVQEHMVEIHPGLTWDCYAKIITGDLELADEIDDKFLIDIEKLFPEEQAEQLIKAIGNRTYQVCRMPTIVGHVCDGATMYRWAAMQIAMSFICAYKIAAGEAAVSDFAFASKHAEVINMGEMLPARRARGENEPGGVPFGVLADCVQTMRKYPDDPAKVALEVIAAGAMLYDQIWLGSYMSGGVGFTQYATAVYTDNILDDYVYYGLEYVEDKYGIAEAEPSMDVVKDVATEVTLYGLEQYERYPAAMETHFGGS…
>cellularorganisms;Archaea;Euryarchaeota;Methanopyri;Methanopyrales;Methanopyraceae;Methanopyrus;unclassifiedMethanopyrus_WP_148688816.1
AEEKLFMKALKEKFEESPEEKYTKFYIFGGWEQSERKKEFKEWADKIAEERGVPHYNPDIGVPLGQRKLMSYQVSGTDVFVEGDDLHFVNNAAMQQMWDDIRRTIIVGMDTAHRVLERRLGKEVTPETINEYMETLNHALPGGAVVQEHMVEIHPGLTWDCYAKIITGDLELADEIDDKFLIDIEKLFPEEQAEQLIKAIGNRTYQVCRMPTIVGHICDGATMYRWAAMQIAMSFICAYKIAAGEAAVSDFAFASKHAEVINMGEMLPARRARGENEPGGIPFGVLADCVQTMRKYPDDPAKVALEVIAAGAMLYDQIWLGSYMSGGVGFTQYATAVYTDNILDDYVYYGLEYVEDKYGLAEADPSMDVVKDVATEVTLYGLEQYERYPAAMETHFGGS…
>cellularorganisms;Archaea;Euryarchaeota;Methanopyri;Methanopyrales;Methanopyraceae;Methanopyrus;unclassifiedMethanopyrus_WP_088335801.1
AEEKLFMKALKEKFEESPEEKYTKFYIFGGWEQSERKKEFKEWADKIAEERGVPHYNPDIGVPLGQRKLMSYQVSGTDVFVEGDDLHFVNNAAMQQMWDDIRRTVIVGMDTAHRVLERRLGKEVTPETINEYMETLNHALPGGAVVQEHMVEIHPGLTWDCYAKIITGDLELADEIDDKFLIDIEKLFPEEQAEQLIKAIGNRTYQVCRMPTIVGHVCDGATMYRWAAMQIAMSFICAYKIAAGEAAVSDFAFASKHAEVINMGEMLPARRARGENEPGGIPFGVLADCVQTMRKYPDDPAKVALEVIAAGAMLYDQIWLGSYMSGGVGFTQYATAVYTDNILDDYVYYGLEYVEDKYGLAEADPSMDVVKDVATEVTLYGLEQYERYPAAMETHFGGS…
>cellularorganisms;Archaea;Euryarchaeota;Methanomadagroup;Methanobacteria;Methanobacteriales;Methanobacteriaceae;Methanosphaera_WP_095608312.1
TEKKLFLKALQEKFDEDPEDEKTKFYCYGGWEQSPRKREFDEEAKKAIAEERGGLPFYNPDIGVPLGQRKLMAYQVSGTDTYVEGDDLHFCNNSAIQQLVDDIKRTIIVGMDTAHGVLEQRLGVEVTPETINEYLETINHALPGGAVVQEHMVEVDPGLVADSYAKVFSGDDELIDQIDSRFVIDINKQFPEEQAEMLKKYIGKKTYQVSRVPTLVVRACDGGTTSRWSAMQIGMSFISAYKLCAGEAAIADFSYAAKHADVISMGSAMPSRRARGPNEPGGVTFGAFSDMVQTSRVSDDPAEITLEVIGGAAPLYDQVWLGSYMSGGVGFTQYATAAYTDEILDDFVYYGKEYVETKYGGLAQTEATTDVVRDIASEVTLYGLEQYEIPAALEDHFGG…
>cellularorganisms;Archaea;Euryarchaeota;Methanomadagroup;Methanobacteria;Methanobacteriales;Methanobacteriaceae;Methanosphaera;unclassifiedMethanosphaera_WP_069592666.1
NDKKLFLKALQEKFDEDPKEENTKFYCYGGWEQSARKREFNEEAVKAMEERDGLPFYNPDIGVPLGQRKLMAYQVSGTDTYVEGDDLHFCNNSAIQQLVDDIKRTVIVGMDTAHGVLEHRLGVEVTPETINEYLETINHALPGGAVVQEHMVEVDPGLVTDSYAKIFTGDDDLLDQLDQRFVIDINKEFPEEQAEMLKKYIGKKTYQVSRVPTLVVRACDGGTTSRWSAMQIGMSFISAYKLCAGEAAIADFSYAAKHADVISMASAMPSRRARGPNEPGGVTFGAFSDMVQASRVTDDPAEVTLEVIGGAAPLYDQVWLGSYMSGGVGFTQYATAAYTDEILDDFIYYGKDYVENKFGGLCQAEATSDVVRDIASEVTLYGLEQYEIPAALEDHFGGS…
>cellularorganisms;Archaea;Euryarchaeota;Methanomadagroup;Methanobacteria;Methanobacteriales;Methanobacteriaceae;Methanosphaera;unclassifiedMethanosphaera_WP_112124172.1
NEKKLFLKALQEKFDEDPEEQNTKYYCYGGWEQSARKREFNEQAEKAMEARGGLPFYNPDIGVPLGQRKLMAYQVSGTDTYVEGDDLHFCNNSAIQQLVDDIKRTVIVGMDTAHGVLEQRLGVEVTPETINEYLETINHALPGGAVVQEHMVEVDPGLVVDSYAKIFTGDDDLLDQLDQRFVIDINKEFPEEQAEMLKKYIGKKTYQVSRVPTLVVRACDGGTTSRWSAMQIGMSFISAYKLCAGEAAIADFSYAAKHADVVSMASAMPSRRARGPNEPGGVTFGAFSDMVQTSRTSDDPAKVTLEVIGAASPLYDQVWLGSYMSGGVGFTQYATAAYTDEILDDFIYYGKDYVETNYGGLCQADASVDVVKDIASEVTLYALEQYETPAALEDHFGGS…
>cellularorganisms;Archaea;Euryarchaeota;Methanomadagroup;Methanobacteria;Methanobacteriales;Methanobacteriaceae;Methanobrevibacter_WP_067147089.1
LENKRFLEALTQKFKGEDQEDQQTSFYCFDGWKQSPRKREFFDAANELAKKRDNLPFYNPDIGVPLGQRQLMSYKISGTEDYVEGDDLHFCNNAAIQQLVDDIKRTVIVGMDTAHSVLQERLGVEVTPETINEYMETINHALPGGAVVQEHMVEVHPGLASDCYAKIFTGNDELADELDKRVLIDINKEFPEEQAEMLKEYIGNKTYQVSRVPTLVVRACDGGTVSRWSAMQIGMSFITAYSLCAGEAAIADFSYAAKHADVIGMAAILPARRARGANEPGGVPFGIFADMIQTSRISDDPAKITLEVIGGAATFYDQVWLGSYMSGGVGFTQYASATYTDDILDDFIYYGKDYVEKNYGMCQAEANFDNVKDIATEVTIYGLEQYEIPTLLEDHFGGS…
>cellularorganisms;Archaea;Euryarchaeota;Methanomadagroup;Methanobacteria;Methanobacteriales;Methanobacteriaceae;Methanobrevibacter_WP_074797980.1
LENKRFLEALTQKFKGEDQEDQQTSFYCFDGWKQSPRKREFFDAANELAKKRDNLPFYNPDIGVPLGQRQLMSYKISGTEDYVEGDDLHFCNNAAIQQLVDDIKRTVIVGMDTAHSVLQERLGVEVTPETINEYMETINHALPGGAVVQEHMVEVHPGLASDCYAKIFTGNDELADELDKRVLIDINKEFPEEQAEMLKEYIGNKTYQVSRVPTLVVRACDGGTVSRWSAMQIGMSFITAYSLCAGEAAIADFSYAAKHADVIGMAAILPARRARGANEPGGVPFGIFADMIQTSRISDDPAKITLEVIGGAATFYDQVWLGSYMSGGVGFTQYASATYTDDILDDFIYYGKDYVEKNYGMCQAEANFDNVKDIATEVTIYGLEQYEIPTLLEDHFGGS…
>cellularorganisms;Archaea;Euryarchaeota;Methanomadagroup;Methanobacteria;Methanobacteriales;Methanobacteriaceae_WP_011954158.1
NEEKVFFKALNQKFKGEDNESNHTSFYCFDGWKQSPRKREFNDAAEKLAKDRNMPFYNPDIGVPLGQRSLMTYKISGTDDYVEGDDLHFCNNAAIQQLVDDIKRTIIVGMDTAHSVLQERLGVEVTPETINEYMENINHALPGGAVVQEHMVEVHPGLVSDCYAKIFTGNDELADEIDKRVLIDINKEFPEDQAQMLKDYLGNKTYQVSRVPTLVVRACDGGTVSRWSAMQIGMSFINAYKLCAGEAAIADFSYAAKHADVIGMASFLPARRARGPNEPGGVSFGAFSDMIQTSRISDDPAEVTLEVIAGAAALYDQVWLGSYMSGGVGFTQYASATYTDDILDDFVYYGLDYVEDNYGLCQAEKTMDVVRDISTEVTLYGLEQYEIPTLLETHFGGSQ…
>cellularorganisms;Archaea;Euryarchaeota;Methanomadagroup;Methanobacteria;Methanobacteriales;Methanobacteriaceae;Methanobrevibacter_WP_042694806.1
SDNKKFLSALTEKFKGEDQKSDHTSFYCFDGWKQSPRKREFNDVAEKLAKERNMPFYNPDIGVPLGQRQLMAYKISGTDSYVEGDDLHFCNNAAIQQLVDDIKRTIIVGMDTAHSVLQERLGVEVTPETINEYMENINHALPGGAVVQEHMVEVHPGLAQDCYAKIFTGNDDLADELDKRVLIDINKEFPEDQAEMLKSYIGNKTYQVSRVPTLVVRSCDGGTVSRWSAMQIGMSFINAYKLCAGEAAIADFSYAAKHADVIGMASFLPARRARGPNEPGGISFGALSDMVQTSRITDDPAETTLEVIAAAAAVYDQVWLGSYMSGGVGFTQYASATYTDDILDDFVYYGMDYVEKNYGLCGAEKSMDVVRDISTEVTLYGLEQYELPTLLETHFGGSQ…
>cellularorganisms;Archaea;Euryarchaeota;Methanomadagroup;Methanobacteria;Methanobacteriales;Methanobacteriaceae;Methanobrevibacter_WP_180365873.1
MENKKFLSALNKKFKGEDQENDHTSFYCFDGWKQSARKREFNEAAEKLAKERNIPFYNPDIGVPLGQRQLMAYKISGTEDYVEGDDLHFCNNSAIQQLVDDIKRTIIVGMDTAHSVLQERLGVEVTPETINEYMENINHALPGGAVVQEHMVEVHPGLVDDCYAKIFTGNDDLADELDKRLLIDINKEFPEEQAEMLKSYVGNKTYQVSRVPTLVVRACDGGTVSRWSAMQIGMSFINAYKLCAGEAAIADFSYAAKHADVIGMGAFLPSRRARGPNEPGGVAFGTLADMVQTSRISDDPCEVSLEVIAAAAALYDQVWLGSYMSGGVGFTQYASAAYTDDILDDFLYYGKDYVEKKYGMCQADLSMDTVRDISTEVTLYGLEQYETPTLLETHFGGSQ…
>cellularorganisms;Archaea;Euryarchaeota;Methanomadagroup;Methanobacteria;Methanobacteriales;Methanobacteriaceae_WP_069575111.1
LENKKFLSALNKKFKGEDQENDHTSFYCFDGWKQSARKREFNEAAEKLAKERNIPFYNPDIGVPLGQRQLMAYKISGTEDYVEGDDLHFCNNSAIQQLVDDIKRTIIVGMDTAHSVLQERLGVEVTPETINEYMENINHALPGGAVVQEHMVEVHPGLVDDCYAKIFTGNDDLADELDKRLLIDINKEFPEEQAEMLKSYVGNKTYQVSRVPTLVVRACDGGTVSRWSAMQIGMSFINAYKLCAGEAAIADFSYAAKHADVIGMGAFLPSRRARGPNEPGGVAFGTLADMVQTSRISDDPCEVSLEVIAAAAALYDQVWLGSYMSGGVGFTQYASAAYTDDILDDFLYYGKDYVEKKYGMCQADLSMDTVRDISTEVTLYGLEQYETPTLLETHFGGSQ…
>cellularorganisms;Archaea;Euryarchaeota;Methanomadagroup;Methanobacteria;Methanobacteriales;Methanobacteriaceae;Methanobrevibacter_WP_149731142.1
LENKKFLNALNQKFKGEDQESDHTSFYCFGGWKQSERKREFNDAAEKLAKERNMPFYNPDIGVPLGQRQLMAYKISGTEDYVEGDDLHFCNNAAIQQLVDDIKRTIIVGMDTAHSVLQERLGVEVTPETINEYMENINHALPGGAVVQEHMVEVHPGLVDDCYAKIFTGNDDLADELDKRVLIDINKEFPEDQAEMLKKYVGNKTYQVSRVPTLVVRACDGGTVSRWSAMQIGMSFINAYKLCAGEAAIADFSYAAKHADVIGMGAFLPSRRARGPNEPGGVAFGNLADMVQTSRVSDDPAEVSLEVIAAAAVLYDQVWLGSYMSGGVGFTQYASAAYTDDILDDFLYYGMDYVEKNYGMCNAELSMDTVRDISTEVTLYGLEQYEIPTLLETHFGGSQ…
>cellularorganisms;Archaea;Euryarchaeota;Methanomadagroup;Methanobacteria;Methanobacteriales;Methanobacteriaceae;Methanobrevibacter_WP_058739388.1
LEDKKFLNALNQKFKGEDQESDHTSFYCFDGWKQSERKREFNDAAEKLAKERNMPFYNPDIGVPLGQRQLMAYKISGTEDYVEGDDLHFCNNAAIQQLVDDIKRTIIVGMDTAHSVLQERLGVEVTPETINEYMENINHALPGGAVVQEHMVEVHPSLVDDCYAKIFTGNDDLADELDKRVLIDINKEFPEDQAEMLKKYVGNKTYQVSRVPTLVVRACDGGTVSRWSAMQIGMSFINAYKLCAGEAAIADFSYAAKHADVIGMGAFLPSRRARGPNEPGGVAFGNLADMVQTSRISDDPAEVTLEVIAAAAVLYDQVWLGSYMSGGVGFTQYASAAYTDDILDDFIYYGMDYVEKNYGMCNAELDMDTVRDISTEVTLYGLEQYEIPTLLETHFGGSQ…
>cellularorganisms;Archaea;Euryarchaeota;Methanomadagroup;Methanococci;Methanococcales;Methanococcaceae;Methanococcus_WP_013180513.1
AEKRLFLKALKEKFEEDPKEKFTKFYTYGGWQQSERKKEFFAENERIVAEKRDGIPMYNPDIGVPLGQRKLMPYKVSNTDSYVEGDDLHFMNNAAIQQLWDDIRRTVIVGMDTAHMVLEKRLGVEVTPETINEYMHTINHSLPGGAVVQEHMVEVHPSLAWDCYAKIFTGDDELADELDDRFVININKLFPEEQAEELKAAIGKKTYQVSRVPSLVGRVCDGGTISRWSAMQIGMSFITAYKLCAGEAAIADFSYAAKHADVIQMGNALPGRRARGPNEPGGVRFGILSDVVQTTRVSDDPVEQSLEVVATGAALYDQIWLGSYMSGGVGFTQYATASYTDDILDDFSYYGLDYVEKKYGRCGTKATMDVVEDIASEVTLYALEQYDEYPALLEDHFGG…
>cellularorganisms;Archaea;Euryarchaeota;Methanomadagroup;Methanococci;Methanococcales;Methanococcaceae;Methanococcus_WP_011972678.1
AEKRLFLKALKEKFEEDPKEKYTKFYTYGGWEQSARKREFVAANEKVLAEKRQGVPLYNPDIGVPLGQRKLMPYKLSGTDSYCEGDDLHFMNNAAIQQLWDDIRRTVVVGMDTAHSVLEKRLGVEVTPETINEYMHTINHALSGGAVVQEHMVEVHPSLAWDSYARIFTGDDELAAELDSRFLIDINKLFPAEQAEALKKAIGKKTYQVSRVPSLVGRVCDGGTISRWSAMQIGMSFITAYKLCAGEAATADFSYASKHADVIQMGNALPGRRARGPNEPGGIQFGILSDVVQTTRVSDDPVEQSLEVVAAGAALYDQIWLGAYMSGGVGFTQYATAAYTDDILDDFSYYALDYVEKKYGRMGTKATMDVVEDIASEVTLYSLEQYDEYPALLEDHFGG…
>cellularorganisms;Archaea;Euryarchaeota;Methanomadagroup;Methanococci;Methanococcales;Methanococcaceae;Methanococcus_WP_184229810.1
AEKRLFLKALKEKFEEDPKEKYTKFYTFGGWEQSARKREFFEANEKIVAEKRQGVPLYNPDIGVPLGQRKLMPYKLSNTDDYCEGDDLHFLNNAAIQQLWDDIRRTVIVGMDTAHSVLEKRLGVEVTPETINEYMHTINHALPGGAVVQEHMVEVHPSLAWDCYARIFTGDDELADELDSRFLIDINKLFPEEQAETIKAAIGKKTYQVSRVPSLVGRVCDGGTISRWSAMQIGMSFITAYKLCAGEAATADFSYASKHADVIQMGNALPGRRARGPNEPGGIRFGILSDVVQTTRVSEDPVEQSLEVVATGAALYDQIWLGAYMSGGVGFTQYATASYTDDILDDFSYYALDYVEKKYGRMGTKATMDVVEDVAGEVTLYSLEQYDDYPALLEDHFGG…
>cellularorganisms;Archaea;Euryarchaeota;Methanomadagroup;Methanococci;Methanococcales;Methanococcaceae;Methanococcus_WP_181487238.1
AEKRLFLKALKEKFEEDPKEKYTKFYTFGGWEQSARKREFVEANEKIVAEKRQGVPLYNPDIGVPLGQRKLMPYKLSNTDDYCEGDDLHFLNNAAIQQLWDDIRRTVIVGMDTAHSVLEKRLGVEVTPETINEYMHTINHALPGGAVVQEHMVEVHPSLAWDCYARIFTGDDELADELDSRFLIDINKLFPEEQAETIKAAIGKKTYQVSRVPSLVGRVCDGGTISRWSAMQIGMSFITAYKLCAGEAATADFSYASKHADVIQMGNALPGRRARGPNEPGGIRFGILSDVVQTTRVSEDPVEQSLEVVATGAALYDQIWLGAYMSGGVGFTQYATASYTDDILDDFSYYALDYVEKKYGRMGTKATMDVVEDVAGEVTLYSLEQYDDYPALLEDHFGG…
>cellularorganisms;Archaea;Euryarchaeota;Methanomadagroup;Methanococci;Methanococcales;Methanococcaceae;Methanococcus_WP_146778459.1
AEKRLFLKALKEKFEEDPKEKYTKFYTFGGWEQSARKREFVEANEKIVSEKRQGIPLYNPDIGVPLGQRKLMPYKLSNTDDYCEGDDLHFLNNAAIQQLWDDIRRTVIVGMDTAHSVLEKRLGVEVTPETINEYMHTINHSLPGGAVVQEHMVEVHPSLAWDCYARIFTGDDELADELDSRFLIDINKLFPEEQAETLKAAIGKKTYQVSRVPSLVGRVCDGGTISRWSAMQIGMSFITAYKLCAGEAATADFSYASKHADVIQMGNALPGRRARGPNEPGGIRFGILSDVVQTTRVSEDPVEQSLEVVATGAALYDQIWLGAYMSGGVGFTQYATASYTDDILDDFSYYALDYVEKKYGRMGTKATMDVVEDVAGEVTLYALEQYNDYPALLEDHFGG…
>cellularorganisms;Archaea;Euryarchaeota;Methanomadagroup;Methanococci;Methanococcales;Methanococcaceae;Methanococcus_WP_011171503.1
AEKRLFLKALKEKFEEDPKEKYTKFYTFGGWEQSARKREFVEANEKIVSEKRQGIPLYNPDIGVPLGQRKLMPYKLSNTDDYCEGDDLHFLNNAAIQQLWDDIRRTVIVGMDTAHSVLEKRLGVEVTPETINEYMHTINHSLPGGAVVQEHMVEVHPSLAWDCYARIFTGDDELADELDSRFLIDINKLFPEEQAETLKAAIGKKTYQVSRVPSLVGRVCDGGTISRWSAMQIGMSFITAYKLCAGEAATADFSYASKHADVIQMGNALPGRRARGPNEPGGIRFGILSDVVQTTRVSEDPVEQSLEVVATGAALYDQIWLGAYMSGGVGFTQYATASYTDDILDDFSYYALDYVEKKYGRMGTKATMDVVEDVAGEVTLYALEQYDDYPALLEDHFGG…
>cellularorganisms;Archaea;Euryarchaeota;Methanomadagroup;Methanococci;Methanococcales;Methanococcaceae;Methanococcus_WP_013999870.1
AEKRLFLKALKEKFEEDPKEKYTKFYTFGGWEQSARKREFVEANEKIVSEKRQGIPLYNPDIGVPLGQRKLMPYKLSNTDDYCEGDDLHFLNNAAIQQLWDDIRRTVIVGMDTAHSVLEKRLGVEVTPETINEYMHTINHSLPGGAVVQEHMVEVHPSLAWDCYARIFTGDDELADELDSRFLIDINKLFPEEQAETLKAAIGKKTYQVSRVPSLVGRVCDGGTISRWSAMQIGMSFITAYKLCAGEAATADFSYASKHADVIQMGNALPGRRARGPNEPGGIRFGILSDVVQTTRVSEDPVEQSLEVVATGAALYDQIWLGAYMSGGVGFTQYATASYTDDILDDFSYYALDYVEKKYGRMGTKATMDVVEDVAGEVTLYALEQYDDYPALLEDHFGG…
>cellularorganisms;Archaea;Euryarchaeota;Methanomadagroup;Methanococci;Methanococcales;Methanococcaceae;Methanococcus_WP_104838129.1
AEKRLFLKALKEKFEEDPKEKYTKFYTFGGWEQSARKREFVEANEKIVAEKRQGIPLYNPDIGVPLGQRKLMPYKLSNTDDYCEGDDLHFLNNAAIQQLWDDIRRTVIVGMDTAHSVLEKRLGVEVTPETINEYMHTINHSLPGGAVVQEHMVEVHPSLAWDCYARIFTGDDELADELDSRFLIDINKLFPEEQAETLKAAIGKKTYQVSRVPSLVGRVCDGGTISRWSAMQIGMSFITAYKLCAGEAATADFSYASKHADVIQMGNALPGRRARGPNEPGGIRFGILSDVVQTTRVSEDPVEQSLEVVATGAALYDQIWLGAYMSGGIGFTQYATASYTDDILDDFSYYALDYVEKKYGRMGTKATMDVVEDVAGEVTLYALEQYDDYPALLEDHFGG…
>cellularorganisms;Archaea;Euryarchaeota;Methanomadagroup;Methanococci;Methanococcales;Methanococcaceae;Methanococcus_WP_119721295.1
AEKRLFLKALKEKFEEDPKEKYTKFYTFGGWEQSARKREFVEANEKIVAEKRQGIPLYNPDIGVPLGQRKLMPYKLSNTDDYCEGDDLHFLNNAAIQQLWDDIRRTVIVGMDTAHSVLEKRLGVEVTPETINEYMHTINHSLPGGAVVQEHMVEVHPSLAWDCYARIFTGDDELADELDSRFLIDINKLFPEEQAETLKAAIGKKTYQVSRVPSLVGRVCDGGTISRWSAMQIGMSFITAYKLCAGEAATADFSYASKHADVIQMGNALPGRRARGPNEPGGIRFGILSDVVQTTRVSEDPVEQSLEVVATGAALYDQIWLGAYMSGGVGFTQYATASYTDDILDDFSYYALDYVEKKYGRMGTKATMDVVEDVAGEVTLYALEQYDDYPALLEDHFGG…
>cellularorganisms;Archaea;Euryarchaeota;Methanomadagroup;Methanococci;Methanococcales;Methanococcaceae;Methanococcus_WP_011977191.1
AEKRLFLKALKEKFEEDPKEKYTKFYTYGGWEQSARKREFVEANEKILAEKRQGVPLYNPDIGVPLGQRKLMPYKLSNTDDYCEGDDLHFMNNAAIQQLWDDIRRTVVVGMDTAHSVLEKRLGVEVTPETINEYMHTINHALAGGAVVQEHMVEVHPSLAWDCYARIFTGDDELADELDSRFLIDINKLFPEEQAETLKAAIGKKTYQVSRVPSLVGRVCDGGTISRWSAMQIGMSFITAYKLCAGEAATADFSYASKHADVIQMGNALPGRRARGPNEPGGIQFGILSDVVQTTRVSDDPVEQSLEVVATGAALYDQIWLGAYMSGGVGFTQYATASYTDDILDDFSYYGLDYVEKKYGRMGTKATMDVVEDIAGEVTLYALEQYDEYPALLEDHFGG…
>cellularorganisms;Archaea;Euryarchaeota;Methanomadagroup;Methanococci;Methanococcales;Methanococcaceae;Methanococcus_WP_012193868.1
AEKRLFLKALKEKFEEDPKEKYTKFYTYGGWEQSARKREFVEANEKILAEKRQGVPLYNPDIGVPLGQRKLMPYKLSNTDDYCEGDDLHFMNNAAIQQLWDDIRRTVIVGMDTAHSVLEKRLGVEVTPETINEYMHTINHALAGGAVVQEHMVEVHPSLAWDCYARIFTGDDELADELDDRFLIDINKLFPEEQAEALKAAIGKKTYQVSRVPSLVGRVCDGGTISRWSAMQIGMSFITAYKLCAGEAATADFSYASKHADVIQMGNALPGRRARGPNEPGGIQFGILSDVVQTTRVSDDPVEQSLEVVATGAALYDQIWLGAYMSGGVGFTQYATASYTDDILDDFSYYGLDYVEKKYGRMGTKATMDVVEDIAGEVTLYALEQYDEYPALLEDHFGG…
>cellularorganisms;Archaea;Euryarchaeota;Methanomadagroup;Methanococci;Methanococcales;Methanococcaceae;Methanococcus_WP_011867796.1
AEKRLFLKALKEKFEEDPKEKYTKFYTYGGWEQSARKREFVEANEKILAEKRQGVPLYNPDIGVPLGQRKLMPYKLSNTDDYCEGDDLHFMNNAAIQQLWDDIRRTVIVGMDTAHSVLEKRLGVEVTPETINEYMHTINHALAGGAVVQEHMVEVHPSLAWDCYARIFTGDDELADELDDKFLIDINKLFPEDQAETIKAAIGKKTYQVSRVPSLVGRVCDGGTISRWSAMQIGMSFITAYKLCAGEAATADFSYASKHADVIQMGNALPGRRARGPNEPGGIRFGILSDVVQTTRVSEDPVEQSLEVVATGAALYDQIWLGAYMSGGVGFTQYATASYTDDILDDFSYYGLDYVEKKYGRMGTKATMDVVEDVAGEVTLYALEQYDEYPALLEDHFGG…
>cellularorganisms;Archaea;Euryarchaeota;Methanomadagroup;Methanococci;Methanococcales;Methanococcaceae;Methanococcus_WP_011973976.1
AEKKLFLKALKEKFDEDPKEKYTKFYTYGGWKQSKRKTEFVEAAKDIADKRGGMPGYNPDIGVPLGQRKMMSYKLSGTDDYVEGDDLHFMNNAAIQQLHDDIRRTVIVGMDTGHMVLEKRLGVEVTPETINEYMETINHALPGGAVVQEHMVEVDPALAWDSYAKIFTGDDELADELDKRVLVDINKLFPEEQAEELKAAIGKKTYQISRVPTLVGRVCDGGTIARWSAMQIGMSFITAYKLCAGEAAIADFSYAAKHADVIGMGTALPARRSRGANEPGGIPFGILCDVVQTTRISDDPVEQSLEVVATGAMLYDQIWLGAYMSGGVGFTQYATAAYTDDILDDFCYYGLDYVEKKFGRCGTKATMDVVEDIATEVTLYSLEQYDEYPTLLEDHFGGS…
>cellularorganisms;Archaea;Euryarchaeota;Methanomadagroup;Methanococci;Methanococcales;Methanococcaceae;Methanothermococcus_WP_018153522.1
AEKKLFLKALKEKFEEDPKEKYTKFYTFGGWQQSARKREFVEANEKIVAEKRGGIPMYNPDIGVPLGQRKLMPYKLSGTDYIVEGDDLHFMNNAAIQQMWDDIRRTVIVGMDTGHAVLEKRLGVEVTPETINEYMATINHSLPGGAVVQEHMVEVHPSLAWDCYAKIFTGDDELADELDKKYLIDINKLFPEEQAEQLKAAIGKKTYQVSRVPTLVGRVCDGGTIARWSAMQIGMSFITAYKLCAGEAAIADFSYAAKHADVVGVGTALPARRSRGANEPGGIPFGVLCDIVQTTRISDDPVEQSLEVVAVGAMLYDQVWLGSYMSGGVGFTQYATAAYTDDILDDFAYYGYEYVEKKYGINSTKPTMDVVEDIATEVTLYSLEQYDEFPTLLEDHFGG…
>cellularorganisms;Archaea;Euryarchaeota;Methanomadagroup;Methanococci;Methanococcales;Methanococcaceae;Methanothermococcus_WP_013867110.1
AEKKLFLKALKEKFEEDPKEKYTKFYTFGGWRQSKRKTEFVEHAKELSEKRGGIPGYNPDIGVPLGQRKLMPYKISNTDAIVEGDDLHFMNNAAIQQMWDDIRRTVIVGMDTGHAVLEKRLGVEVTPETINEYMETINHALPGGAVVQEHMVEVDPALAWDSYAKIFTGDDELADELDKRVLIDINKLFPEEQAEQLKAAIGKRTYQVSRVPTLVGRVCDGGTIARWSAMQIGMSFITAYKLCAGEAAIADFSYAAKHADVIGMGTALPARRSRGANEPGGIPFGVLADVVQTTRVSDDPVEQSLEVVAMGCMLYDQIWLGSYMSGGVGFTQYASATYTDDILDDFSYYGYDYVEKKYGINGTKPTMDVVEDIATEVTLYGLEQYDEFPALLEDHFGGS…
>cellularorganisms;Archaea;Euryarchaeota;Methanomadagroup;Methanococci;Methanococcales;Methanococcalesincertaesedis;Methanofervidicoccus_WP_131007517.1
TEKRLFLKALKEKFEEDPKEKYTKFYVYGGWRQSKRKREFVEHAKEYLEKRGGLPFYNPDIGVPLGQRKLMPYKLSGTDYIVEGDDLHFMNNAAMQQMWDDIRRTVIVGMDTAHAVLEKRLGVEVTPETINEYMEVINHALPGGAVVQEHMVEVDPALVWDSYAKIFTGDDELADEIDKKFLIDINKLFPEEQAEQLKAAIGKKTYQVSRVPTLVGRVCDGGTIARWSAMQIGMSFITAYKLCAGEAAIADFSYAAKHADVIVMGTALPARRARGPNEPGGIPFGILADIIQTSRVSEDPVEQALEVVGAGAMLYDQIWLGSYMSGGVGFTQYATASYTDDILDDFSYYGYDYVEKKYGINGVKPSMDVIEDIAAEVTLYALEQYDEYPALLEDHFGGS…
>cellularorganisms;Archaea;Euryarchaeota;Methanomadagroup;Methanococci;Methanococcales;Methanocaldococcaceae;Methanocaldococcus_WP_004590263.1
AEKRLFLKALKEKFEEDPREKYTKFYIFGGWKQSKRKREFVEWAQKLVEKRGGIPFYNPDIGVPLGQRKLMPYKVSNTDAIVEGDDLHFMNNAAMQQMWDDIRRTVIVGLDTAHTVLEKRLGVEVTPETINEYMEVINHALPGGAVVQEHMVEVHPGLVWDCYAKIFTGDDELADEIDKRFLIDINKLFPEEQAEQIKKAIGKRTYQVSRVPTLVGRCCDGGTIARWSAMQIGMSFITAYKLCAGEAAIADFAYAAKHADVIQMANFLPARRARGPNEPGGIYFGVFADIIQTSRVSDDPVEQSLEVVGAGAMLFDQIWLGGYMSGGVGFTQYATASYTDDILDDFSYYGYDYIQKKYGGCNSVKPTMDVVEDIATEVTLYALEQYDEFPALLEDHFGG…
>cellularorganisms;Archaea;Euryarchaeota;Methanomadagroup;Methanococci;Methanococcales;Methanocaldococcaceae;Methanocaldococcus_WP_015791493.1
AEKRLFLKALKEKFEEDPKEKYTKFYIFGGWRQSARKREFVEVAQKLIEKRGGIPFYNPDIGVPLGQRKLMPYKVSNTDAIVEGDDLHFMNNAAMQQFWDDIRRTVIVGMDTAHAVLEKRLGVEVTPETINEYMETINHALPGGAVVQEHMVEVHPGLVWDCYAKIFTGDDELADEIDKRFLIDINKLFPEEQAEQIKQAIGKRTYQVSRVPTLVGRVCDGGTIARWSAMQIGMSFITAYKLCAGEAAIADFSYAAKHADVIQMASFLPARRARGPNEPGGIFFGVLADIVQTSRVSDDPVEQSLEVVASGAMLYDQIWLGGYMSGGVGFTQYATATYTDDILDDFSYYGYDYITKKYGGCNSVKPTMDVVEDIATEVTLYGLEQYDSFPALLEDHFGG…
>cellularorganisms;Archaea;Euryarchaeota;Methanomadagroup;Methanococci;Methanococcales;Methanocaldococcaceae;Methanocaldococcus_WP_010870360.1
AEKRLFLKALKEKFEEDPREKYTKFYVFGGWRQSARKREFVEAAQKLIEKRGGIPFYNPDIGVPLGQRKLMPYKVSNTDAIVEGDDLHFMNNAAMQQFWDDIRRTVIVGMDTAHAVLEKRLGVEVTPETINEYMETINHALPGGAVVQEHMVEVHPALVWDCYAKIFTGDDELADEIDKRFLIDINKLFPEEQAEQIKKAIGKRTYQVSRVPTLVGRVCDGGTIARWSAMQIGMSFITAYKLCAGEAAIADFSYAAKHADVIQMASFLPARRARGPNEPGGIFFGVLADIVQTSRVSDDPVEQSLEVVAAGAMLYDQIWLGGYMSGGVGFTQYATATYTDDILDDFSYYGYDYITKKYGGCNSVKPTMDVVEDIATEVTLYGLEQYDTFPALLEDHFGG…
>cellularorganisms;Archaea;Euryarchaeota;Methanomadagroup;Methanococci;Methanococcales;Methanocaldococcaceae;Methanocaldococcus;unclassifiedMethanocaldococcus_WP_012980900.1
AEKRLFLKALKEKFEEDPREKYTKFYVFGGWRQSARKREFVEAAQKLIEKRGGIPFYNPDIGVPLGQRKLMPYKVSNTDVIVERDDLHFMNNAAMQQFWDDIRRTVIVGLDTAHAVLEKRLGVEVTPETINEYMETINHALPGGAVVQEHMVEVHPALVWDCYAKIFTGDDELADEIDKRFLIDINKLFPEEQAEQIKKAIGKRTYQVSRVPTLVGRVCDGGTIARWSAMQIGMSFITAYKLCAGEAAIADFAYAAKHADVIQMASFLPARRARGPNEPGGIFFGVLADIVQTSRVSDDPVEQSLEVVASGAMLYDQIWLGGYMSGGVGFTQYATATYTDDILDDFSYYGYDYITKKYGGCNSVKPTMDVVEDIATEVTLYGLEQYDSFPALLEDHFGG…
>cellularorganisms;Archaea;Euryarchaeota;Methanomadagroup;Methanococci;Methanococcales;Methanocaldococcaceae;Methanocaldococcus_WP_013099697.1
AEKRLFLKALKEKFEEDPREKYTKFYIFGGWRQSARKREFVEAAQKLIEKRGGIPFYNPDIGVPLGQRKLMPYKVSNTDAIVEGDDLHFMNNAAIQQMWDDIRRTVIVGMDTAHAVLEKRLGVEATPETINEYMEVINHALPGGAVVQEHMVEVHPALVWDCYAKIFTGDDELADEIDKRFLIDINKLFPEEQAEQIKKAIGKRTYQVSRVPTLVGRVCDGGTIARWSAMQIGMSFITAYKLCAGEAAIADFSYAAKHADVIQMATFLPARRARGPNEPGGMYFGVLADVVQTTRVSDDPVEQSLEVVAAGAALFDQIWLGSYMSGGVGFTQYATASYTDDILDDFSYYGYDYINKKYGGCNSVKPTMDVVEDIATEVTLYALEQYDTYPALLEDHFGG…
>cellularorganisms;Archaea;Euryarchaeota;Methanomadagroup;Methanococci;Methanococcales;Methanocaldococcaceae;Methanocaldococcus_WP_012819563.1
AEKRLFLKALKEKFEEDPREKYTKFYVFGGWRQSARKREFVEAAQKLIEKRGGIPFYNPDIGVPLGQRKLMPYKVSNTDAIVEGDDLHFMNNAAMQQFWDDIRRTVIVGMDTAHAVLEKRLGVEVTPETINEYMETINHALPGGAVVQEHMVEVHPALVWDCYAKIFTGDDELADEIDKRFLIDINKLFPEEQAEQIKKAIGKRTYQVSRVPTLVGRVCDGGTIARWSAMQIGMSFITAYKLCAGEAAIADFSYAAKHADVIQMASFLPARRARGPNEPGGMFFGILADVVQTTRVSDDPVEQSLEVVASGAMLYDQIWLGSYMSGGVGFTQYATASYTDDILDDFSYYGYDYITKKYGGCNSVKPTMDVVEDIATEVTLYALEQYDTFPALLEDHFGG…
>cellularorganisms;Archaea;Euryarchaeota;Methanomadagroup;Methanococci;Methanococcales;Methanocaldococcaceae;Methanocaldococcus_WP_048202038.1
AEKRLFLKALKEKFEEDPKEKYTKFYIFGGWKQSARKREFVEAAQKLIEKRGGIPFYNPDIGVPLGQRKLMPYKVSNTDAIVEGDDLHFMNNAAMQQFWDDIRRTVIVGMDTAHAVLEKRLGVEVTPETINEYMETINHALPGGAVVQEHMVEVHPGLVWDCYAKIFTGDDELADEIDKRFLIDINKLFPEEQAEQIKKAIGKRTYQVSRVPTLVGRVCDGGTIARWSAMQIGMSFITAYKLCAGEAAIADFSYAAKHADVIQMASFLPARRARGPNEPGGMFFGILADVVQTTRVSDDPVEQSLEVVAAGAMLYDQIWLGSYMSGGVGFTQYATAAYTDDILDDFSYYGYDYVTKKYGGCNSVKATMDVVEDIATEVTLYALEQYDSFPALLEDHFGG…
>cellularorganisms;Archaea;Euryarchaeota;Methanomadagroup;Methanobacteria;Methanobacteriales;Methanobacteriaceae;Methanobacterium_WP_013645846.1
NDKKLFLKALKNKFNEDPNEHYTDYYCYGGWEQSPRKKEFNEFSKKLEEERGLPGYNPDIGVPLGQRKLMSYKVSGTDSYVEGDDLHFLNNSAIQQLSDDIKRTIIVGMDTAHAVLEKRLGVEVTPETINNYMETINHALPGGAVVQEHMVEVHPGLVGDCYAKLFSGDDDLIDELDSRFLVDINKEFPEEQAEQLKDYIGKKTYQISRVPTMVVRACDGGTVSRWSAMQIGMSFISAYKLCAGEAAIADFSYAAKHADVISMGSILPARRARGPNEPGGIPFGVLADMIQTSRVSEDPAEVSLQVIAAAAAIYDQIWLGSYMSGGVGFTQYATAAYTDDILDDFLYYGKEYVEDKFGLCGVKADADVVKDISSEITLYAMEQYEIPALLEDHFGGSQR…
>cellularorganisms;Archaea;Euryarchaeota;Methanomadagroup;Methanobacteria;Methanobacteriales;Methanobacteriaceae_WP_048080940.1
DEKKLFAKALKGKFDEDPNENHTNFYCFGGWEQSARKKEFNAEAEKLMEERGGVPFYNPDIGVPLGQRKLMAYKISGTDSYVEGDDLHFINNAAIQQLLDDIKRTVIVGMDTGHAVLEKRLGVEVTPETINEYMETINHALPGGAVVQEHMVEVNPGLVGDCYAKIFTGDDNLADELDKRVLIDINKEFPEEQAEMLKKYVGKKTYQVSRVPTAVVRSCDGGTVSRWSAMQIGMSFISAYKLCAGEAAIADFSYAAKHADVIGMGAILPSRRARGPNEPGGIQFGVLADMIQTSRVSEDPAKVSLEVIAAGAAIYDQIWLGSYMSGGVGFTQYATAAYTDDILDDFLYYGKEYVEDKFGLCQAKADMDVVKDITTEVTLYGMEQYEIPTLLESHFGGSQ…
>cellularorganisms;Archaea;Euryarchaeota;Methanomadagroup;Methanobacteria;Methanobacteriales;Methanobacteriaceae_WP_176720237.1
DEKKLFAKALKGKFDEDPNENHTNFYCFGGWEQSARKKEFNAEAEKLMEERGGVPFYNPDIGVPLGQRKLMAYKVSGTDSYVEGDDLHFLNNAAIQQLLDDIKRTVIVGMDTGHAVLEKRLGVEVTPETINEYMETINHALPGGAVVQEHMVEVNPGLVGDCYAKIFTGDDNLADELDKRVLIDINKEFPEEQAEMLKKYVGKKTYQVSRVPTAVVRSCDGGTVSRWSAMQIGMSFISAYKLCAGEAAIADFSYAAKHADVIGMGAILPSRRARGPNEPGGIQFGVLADMIQTSRVSEDPAKVSLEVIGAGAAIYDQIWLGSYMSGGVGFTQYATAAYTDDILDDFLYYGKEYVEDKFGLCQAKADMDVVKDITTEVTLYGMEQYEIPTLLESHFGGSQ…
>cellularorganisms;Archaea;Euryarchaeota;Methanomadagroup;Methanococci;Methanococcales;Methanocaldococcaceae;Methanocaldococcus_WP_015733272.1
EEKKLFLKALKEKFEEDPKEKYTKFYVFGGWRQSARKREFVEFAQKLIEKRGGIPFYNPDIGVPLGQRKLMTYKISGTDAFVEGDDLHFCNNAAIQQLVDDIKRTVIVGMDTAHAVLEKRLGVEVTPETINEYMETINHALPGGAVVQEHMVEVHPGLVWDCYAKIFTGNDELADEIDKRFLIDINKEFPEEQAEMLKKYIGNRTYQVSRVPTLVVRCCDGGTVSRWSAMQIGMSFITAYKLCAGEAAIADFSYAAKHADVIQMGMILPARRARGPNEPGGVPFGIFADIIQTSRVSEDPAQITLEVIGAAATFYDQVWLGSYMSGGVGFTQYASATYTDDILDDFVYYGMDYVEKKYGLCGVKANMDVVKDIATEVTLYGLEQYDEYPALLEDHFGGS…
>cellularorganisms;Archaea;Euryarchaeota;Methanomadagroup;Methanococci;Methanococcales;Methanocaldococcaceae;Methanocaldococcus_WP_048201553.1
VEKKLFLKALKEKFEEDPKEKYTKFYIFGGWRQSARKREFVEFAQKLIEKRGGIPFYNPDIGVPLGQRKLMTYKISGTDAFVEGDDLHFCNNAAIQQLVDDIKRTVIVGMDTAHAVLEKRLGVEVTPETINEYMETINHALPGGAVVQEHMVEVHPGLVWDCYAKIFTGNDELADEIDKRFLIDINKEFPEEQAEMLKRYIGNRTYQVSRVPTIVVRCCDGGTVARWSAMQIGMSFITAYKLCAGEAAIADFSYAAKHADVIQMGTILPARRARGPNEPGGVPFGIFADIVQTSRVSDDPAQVTLEVIGAAATFYDQVWLGSYMSGGVGFTQYASATYTDDILDDFIYYGLDYVEKKYGLCGVKPSMDVVKDIATEVTLYGLEQYDEYPALLEDHFGGS…
>cellularorganisms;Archaea;Euryarchaeota;Methanomadagroup;Methanococci;Methanococcales;Methanocaldococcaceae;Methanocaldococcus_WP_010869575.1
VEKKLFLKALKEKFEEDPKEKYTKFYIFGGWRQSARKREFVEFAQKLIEKRGGIPFYNPDIGVPLGQRKLMTYKISGTDAFVEGDDLHFCNNAAIQQLVDDIKRTVIVGMDTAHAVLEKRLGVEVTPETINEYMETINHALPGGAVVQEHMVEVHPGLVWDCYAKIFTGNDELADEIDKRFLIDINKEFPEEQAEQIKKYIGNRTYQVSRVPTIVVRCCDGGTVSRWSAMQIGMSFITAYKLCAGEAAIADFSYAAKHADVIQMGMILPARRARGPNEPGGVPFGIFADIIQTSRVSDDPAQVTLEVIGAAATFYDQVWLGSYMSGGVGFTQYASATYTDDILDDFVYYGMDYVEKKYGLCGVKPSMEVVKDIATEVTLYGLEQYDEYPALLEDHFGGS…
>cellularorganisms;Archaea;Euryarchaeota;Methanomadagroup;Methanococci;Methanococcales;Methanocaldococcaceae;Methanocaldococcus;unclassifiedMethanocaldococcus_WP_012980029.1
VEKKLFLKALKEKFEEDPKEKYTKFYIFGGWRQSARKREFVEFAQKLIEKRGGIPFYNPDIGVPLGQRKLMTYKISGTDVFVEGDDLHFCNNAAIQQLVDDIKRTVIVGMDTAHAVLEKRLGVEVTPETINEYMETINHALPGGAVVQEHMVEVHPGLVWDCYAKIFTGNDELADEIDKRFLIDINKEFPEEQAEQIKKYIGNRTYQVSRVPTIVVRCCDGGTVSRWSAMQIGMSFITAYKLCAGEAAIADFSYAAKHADVIQMGMILPARRARGPNEPGGVPFGIFADIIQTSRVSDDPAQVTLEVIGAAATFYDQVWLGSYMSGGVGFTQYASATYTDDILDDFVYYGLDYVEKKYGLCGVKPSMDVVKDIATEVTLYGLEQYDEYPALLEDHFGGS…
>cellularorganisms;Archaea;Euryarchaeota;Methanomadagroup;Methanococci;Methanococcales;Methanocaldococcaceae;Methanotorris_WP_048115624.1
AEKKLFLKALKEKFEEDPKEKYTKFYCFGGWKQSARKREFYEWGLKIAEKRGIPGFNPDIGVPLGQRKLMTYKISGTDAYVEGDDLHFCNNAAIQQLVDDIKRTVIVGMDTAHTVLEKRLGVEVTPETINEYMETINHALPGGAVVQEHMVEVHPGLVWDCYAKIFTGNDELADEIDKRFLIDINKEFPEEQAEMLKRYIGNRTYQVSRVPTLVVRCCDGATVSRWSAMQIGMSFITAYKLCAGEAAIADFSYAAKHADVIGMGALLPARRARGPNEPGGVPFGIFADIIQTSRVSEDPAEITLEVIGAAATFYDQVWLGSYMSGGVGFTQYASATYTDDILDDFVYYGMDYVEKKYGLCGTKPTMDVVRNIATEVTLYGLEQYDEYPALLEDHFGGSQ…
>cellularorganisms;Archaea;Euryarchaeota;Methanomadagroup;Methanococci;Methanococcales;Methanocaldococcaceae;Methanotorris_WP_013798610.1
AEKKLFLKALREKFEEDPKEKYTKFYVFGGWKQSARKREFYEYAQKIAKERGIPGYNPDIGVPLGQRKLMTYKISGTDAFVEGDDLHFCNNAAIQQLVDDIKRTVIVGMDTAHAVLEKRLGVEVTPETINEYMETINHALPGGAVVQEHMVEVHPGLVWDCYAKIFTGNDELADEIDKRFLIDINKEFPEEQAEMLKRYIGNRTYQVSRVPTLVVRCCDGATVARWSAMQIGMSFITAYKLCAGEAAIADFSYAAKHADVIQMGTLLPARRARGPNEPGGVPFGIFADIIQTSRVSNDPAEITLEVIGAAATFYDQVWLGSYMSGGVGFTQYASATYTDDILDDFVYYGLDYVEKKYGLCGTKPTMDVVRDIATEVTLYGLEQYDEYPALLEDHFGGSQ…
>cellularorganisms;Archaea;Euryarchaeota;Methanomadagroup;Methanobacteria;Methanobacteriales;Methanobacteriaceae;Methanothermobacter;unclassifiedMethanothermobacter_WP_160322973.1
DEKKLFLKALKKKFEGEDPDEKYTNFYCFGGWEQSARKKEFTEYAKKAAEKRGGIPFYNPDIGVPLGQRKLMAYRVSGTDAYVEGDDLHFVNNAAIQQMVDDIKRTVIVGMDTAHAVLEKRLGVEVTPETINEYMEAINHALPGGAVVQEHMVEVHPGLVEDCYAKIFTGDDNLADELDKRILIDINKEFPEEQAEQLKSYIGNRTYQVNRVPTIVVRTCDGGTVSRWSAMQIGMSFISAYKLCAGEAAIADFSYAAKHADVIEMGTIMPARRARGPNEPGGVAFGTFADIVQASRVSDDPANVSLEVIAGAAALYDQVWLGSYMSGGVGFTQYATAAYTDDILDDFVYYGMEYVDDKYGICGTKPTMDVVRDISTEVTLYSLEQYEEYPTLLEDHFGG…
>cellularorganisms;Archaea;Euryarchaeota;Methanomadagroup;Methanobacteria;Methanobacteriales;Methanobacteriaceae;Methanobacterium;unclassifiedMethanobacterium_WP_023992931.1
NEKKLFLKALQNKFDEDPKQNHTNFYCFGGWKQSPRKKEFDEFAKKIEEDRGIPFYNPDIGVPLGQRKLMAYKVSGTDTYVEGDDLHFCNNAAIQQLNDDIKRTIIVGMDTAHSVLEKRLGVEVTPETINEYMETINHALPGGAVVQEHMVEVHPGLVGDCYAKLFTGDDSLADELDSRYLIDINKEFPEEQAKQLKEYIGNKTYQISRVPSLVVRVCDGGTVSRWSAMQIGMSFIAAYKLCAGEAAIADFSYAAKHADVISMGSILPARRARGPNEPGGIAFGVMADIIQTSRVSDDPAKVSLEVIGAAATIYDQIWLGSYMSGGVGFTQYATAAYTDDILDDFLYYGMEYVDDKYGLCGTKATTEVVHDIASEVTMYGLEQYEYPALMEDHFGGSQR…
>cellularorganisms;Archaea;Euryarchaeota;Methanomadagroup;Methanobacteria;Methanobacteriales;Methanobacteriaceae;Methanobacterium_WP_004029250.1
NEKKLFLKALQSKFDEDPKQNHTNFYCFGGWKQSPRKKEFDEYAKKIEEQRGIPFYNPDIGVPLGQRKLMAYKVSGTDTYVEGDDLHFCNNAAIQQLNDDIKRTIIVGMDTAHSVLEKRLGVEVTPETINEYMETINHALPGGAVVQEHMVEVHPGLVGDCYAKLFTGDDSLADELDSRYVIDINKQFPEDQAKMLKEYIGNKTYQISRVPSLVVRVCDGGTVSRWSAMQIGMSFIAAYKLCAGEAAIADFSYAAKHADVISMGSILPARRARGPNEPGGVPFGVMADIIQTSRVSDDPAKVSLEVIAAAATIYDQIWLGSYMSGGVGFTQYATAAYTDDILDDFVYYGMEYVDEKYGICGTKATNEVVHDIAAEVTMYGLEQYEYPALMEDHFGGSQR…
>cellularorganisms;Archaea;Euryarchaeota;Methanomadagroup;Methanobacteria;Methanobacteriales;Methanobacteriaceae;Methanobacterium_WP_048085732.1
NEKKLFLKALQNKFDEDPKQNHTNFYCFGGWKQSPRKKEFDEYAKKIEEQRGIPFYNPDIGVPLGQRKLMAYKVSGTDTYVEGDDLHFCNNAAIQQLNDDIKRTIIVGMDTAHSVLEKRLGVEVTPETINEYMETINHALPGGAVVQEHMVEVHPGLVGDCYAKLFTGDDSLADELDSRYLIDINKQFPEEQAKQLKEYIGNKTYQISRVPSLVVRVCDGGTVSRWSAMQIGMSFISAYKLCAGEAAIADFSYAAKHADVISMGSILPARRARGPNEPGGVPFGVMADIIQTSRVSDDPAKTSLEVIAAAATIYDQIWLGSYMSGGVGFTQYATAAYTDDILDDFVYYGMEYVDDKYGICGTKATTEVVHDIASEVTMYGLEQYEYPALMEDHFGGSQR…
>cellularorganisms;Archaea;Euryarchaeota;Stenosarchaeagroup;Methanomicrobia;Methanosarcinales;unclassifiedMethanosarcinales;ANME-2cluster;unclassifiedANME-2cluster_RJS68804.1
PSEKIFVEALREKFAGLDLSEQKVKYVRAGYLQSARKREFQAAGERVAEKRGIKQYDANVHLGGMTLGQRQLVPYKLSTRPDIVEGDDLHYVNNPAMQQMWDDMKRTIIVGMDLAHETLEKRLGKEVTPETINGYMEAVNHTMPGAAIVQEHMVETHPGLVDDCYVKIFTGDDELADEIDPQYVININKLFDKEDQNEKLKAAIGKTTWQAVHIPTIVVRSCDGGNTSRWSAMQIGMSFIAAYNMCAGEAAVADLAFAAKHAAAIQMAEMLPARRARSPNEPGGLSFGYCADMVQTMRIKPEDPVWYTLEVVACGTMLYDQIWLGSYMSGGVGFTQYATAAYTNDVLDDFTYYGYDYALNKYGPDGTAPNDLATATDIATETTLNGMESYEDYPTLLED…
>cellularorganisms;Archaea;Euryarchaeota;Stenosarchaeagroup;Methanomicrobia;Methanosarcinales;unclassifiedMethanosarcinales;ANME-2cluster;unclassifiedANME-2cluster_KAB3544638.1
PSEKMFVEALKAKFAGLDLSEQKTKYVRAGYVQNARKREFQAAGAAVAERRGMQQYDVNVHCGGMTLGQRQLVPYKLSTQPDIVEGDDLHYVNNPAMQQMWDDMKRTIIVGMDLAHETLEKRLGKEVTPESIAGYMEAVNHTMPGAAIVQEHMVETHPGLVDDCYVKMFTGDDELADEIDSQYVININDLFDKEGQADKIKAAMGKTTWQAVHIPTIVVRCCDGGNTSRWSAMQIGMSFIAAYNMCAGEAAVADLAFAAKHAAAVQMAEMLPARRARSPNEPGGLSFGYCADMVQKMRVKPEDPVLYTLEVVACGTMLYDQIWLGSYMSGGVGFTQYATAAYTNDVLDDFTYYGYDYALNKYGDDGTAPNDLATATDLATEVTLNGMECYEDYPTLLED…
>cellularorganisms;Archaea;Euryarchaeota;Stenosarchaeagroup;Methanomicrobia;Methanosarcinales;unclassifiedMethanosarcinales;ANME-2cluster;unclassifiedANME-2cluster_PXF60686.1
PSEKLFVEALKAKFAGIDLADQTTKYVRAGYVQNARKREFQAAGERVAEQRGIQQYDVNVHLGGMTLGQRQLVPYKLSTRPDIVEGDDLHYVNNPAMQQMWDDMKRTIIVGMDLAHETLEKRLGKEVTPESIAGYMEAVNHTMPGAAIVQEHMVETHPGLVDDCYVKMFTGDDELADEIDSQYVININDLFDKEGQNEKIKAAIGKTTWQAIHIPTIVVRCCDGGNTSRWSAMQLGMSYIAAYNMCAGEAAVADLAFAAKHAAAVQMAEMLPARRARSPNEPGGLSFGYCADMVQTMRVKPEDPVWYTLEVVACGTMLYDQIWLGSYMSGGVGFTQYATAAYTNDVLDDFTYYGYDYALNKYGDDGTAPNDLATATDLATEVTLNGMECYEDYPTLLED…
>cellularorganisms;Archaea;Euryarchaeota;Stenosarchaeagroup;Methanomicrobia;Methanosarcinales;Methanotrichaceae;Methanothrix_WP_014586065.1
HTKKLFVKALNKKFGRDFDLSGTKTVYERLGPEQNARKREFMEASKKLEGKRGISMYNPYLHAGGVPLGQRQLVPYKLSTTEYIVEGDDLHFVNNPAMQQMWDDIRRTIVVGLDMAHEVLEKRLGKEVTPETINNYLEILNHAMPGAAVVQEHMVETHPALVDDCNVRMFTGDDDLADEIDDQYLIDVNKLFPAEQAEEIKAAMGKTSWQAIHIPTIVSRTCDGGTTSRWSAMQLSMTFIDAYNMCAGEAAVADLAFAAKHAAVIQMADMLPARRARGPNEPGGLSFGFLADMVQTSRVKPFDPPQVSLNVVAAGAMLYDQIWLGSYMSGGVGFTQYATAAYTNDVLDDFSYYACDYGVDKFGDWGKAPATLETSKDIATETTLYAMEQYESFPTLLED…
>cellularorganisms;Archaea;Euryarchaeota;Stenosarchaeagroup;Methanomicrobia;Methanosarcinales;Methanotrichaceae;Methanothrix_WP_013718622.1
HTKKLFVKALNKKFGKDFDLASQKVEYKRLGPEQNARKREFMEYAKKLEGKRGMTGYNPYVHAGGIPLGQRQLVPYKLSSTEYVVEGDDLHFVNNPAMQQFWDDIRRTIVVGLDMAHEVLQKRLGKEVTPETINNYLEILNHAMPGAAVVQEHMVETHPGLVDDCNVRVFSGDDALADEIDDQYKIDINKMFPEDQAETLKAAIGKTTWQAIHVPTIVVRTCDGGTTSRWSAMQLCMTFIDAYNMCAGEAAVADLAYAAKHAAVLQMSDMLPARRARGPNNPGGISFGFMSDMVQTSRVKPQDPVYVSLNVVAAGSMFYDQIWLGSYMSGGVGFTQYATAAYTNDVLDDFSYYGVDYANDKFGGFAKAPATIDVAKELATEVTLYGIEQYEAFPTLLED…
>cellularorganisms;Archaea;Euryarchaeota;Stenosarchaeagroup;Methanomicrobia;Methanosarcinales;Methanotrichaceae;Methanothrix_WP_011695757.1
HTKKLFVRALTKKFGKDFDLSSQKTEYKRLGPEQSARKREFMEYSKKLEGKRGISFYNPYLHCGGVPLGQRQLVPYKLSNTEYIVEGDDLHFVNNPAMQQMWDDIRRTVVVGLDMAHEVLEKRLGKEVTPETINNYLEILNHAMPGAAVVQEHMVETHPGLVEDCNVRVFTGDDDLADEIDPQYLIDINKLFPADQAEQLKAAIGKTTWQAIHIPTIVVRSCDGGTTSRWSAMQLSMTFIDAYNMCAGEAAVADLAYAAKHAAVLQMSDMLPARRARGPNNPGGLSFGFMADMVQTSRVKPWDPTQVSLNVVAAGTMLYDQIWLGSYMSGGVGFTQYATAAYTNDVLDDFSYYGVDYAVEKYGGFAKAPANLEVVKDLATEVTLYALEQYESFPTLLED…
>cellularorganisms;Archaea;Euryarchaeota;Stenosarchaeagroup;Methanomicrobia;Methanosarcinales;CandidatusMethanoperedenaceae;CandidatusMethanoperedens;unclassifiedCandidatusMethanoperedens_WP_097300250.1
MAVRFQKAMETKYTKEWGSNKNKGGKITDKKAKYLRLGYQQNPRKVEMAKCGAAITKKRGLQAYDPKLHLAGIPMGQRQLTPYTISGTDIVCDGDDLHFVNNAAMQQEWDDIRRSCVVGLDLAHEVLEKRLGKEVTPETINYYLEVLNHAMPGAAIVQEHMVETHPALVDDCYVKIFTGDETLQDEVDKQFVINIDNEFPANQAKQIKAAVGKTSWQAVHIPTIVTRTEDGPGTSRWMAMQVGMTFISAYHMCAGEAAVGELAFTAKHAGLVEMGDMIPARRARGPNEPGGLSFGHMADICQTNRKGPEDPVNVILQTASAATMLYDQIWLGGYMSGGVGFTMYATPAYTNDIVDDFLYWADEYASKKYGGRGKAKATIDTVKDIATESTLYSLEAYEK…
>cellularorganisms;Archaea;Euryarchaeota;Stenosarchaeagroup;Methanomicrobia;Methanosarcinales;CandidatusMethanoperedenaceae;CandidatusMethanoperedens_WP_096206223.1
MAEPRFKKAMETKYAKEWGSNKVGSTAKSKITDKKTKYLRLGYTQNPRKVEMAKCGAAITKKRGLQAYDPKLHLAGIPMGQRQLTPYTISGTDIVCDGDDLHFVNNAAMQQEWDDIRRTCIVGLDLAHETLEKRLGKEVTPETINYYLEVLNHAMPGAAIVQEHMVETHPALVDDCYVKIFTGDETLQDEVDKQFVINIDNEFPDAQAKQIKAGIGKTSWQAVHIPTIVTRTEDGPGTSRWMAMQVGMTFISAYHMCAGEAAVGELAFTAKHAGLVEMGDMIPARRARGPNEPGGLSFGHMCDIVQTSRKTPDDPCNVVLQLASAASMLYDQIWLGGYMSGGVGFTMYATPAYTNDILDDYVYWGADYCQKKYGKPGSAKATIETVKDIGTEVTLYGIE…
>cellularorganisms;Archaea;Euryarchaeota;Stenosarchaeagroup;Methanomicrobia;Methanosarcinales;CandidatusMethanoperedenaceae;CandidatusMethanoperedens_WP_048089615.1
MAEPRFKKAMETKYAKEWGTNKCGSTAKSKITDKKTKYLRLGYTQNPRKVEMTKCGAAITKKRGLQAYDPKLHLAGIPMGQRQLTPYTISGTDIVCDGDDLHFVNNAAMQQEWDDIRRTCIVGLDLAHETLEKRLGKEVTPETINYYLEVLNHAMPGAAIVQEHMVETHPALVDDCYVKVFTGDETLQDEIDKQFVINIDNEFPAEQAKQIKAGIGKTSWQAVHIPTIVTRTEDGPGTSRWMAMQVGMTFISAYHMCAGEAAVGELAFTAKHAGLVEMSDMIPARRARGPNEPGGLSFGHMADIVQTSRKTPDDPVNVALQTASAASMLYDQIWLGGYMSGGVGFTMYATPAYTNDILDDYVYWGADYAQKKYGKFGSAKATIETVKDIGTEVTLYGIE…
>cellularorganisms;Archaea;Euryarchaeota;CandidatusMethanoliparia;CandidatusMethanoliparales;CandidatusMethanollivieraceae_WP_144182442.1
DYERRFVKAMKRKFEEDPKDKIQTHIGMGIEQSERKKEFRDAGKKIAEERGISGYDPMLHLGGIPLGQRVLMPYKLSTTDSYCEGDDLHFVNNAAMQQFWDDIRRTTIVGLDMAHSVLERRLGKEVTPETINEYLHMLNHAMPGAAVVQEHMVETNPGLVDDCYVKIFTGDDELADEIDDQYLIDINKLFTEDHAKQLKEAIGKSLWQAVHIPTIVCRTCDGATTKRWSAMQISMAMIDAYHLCAGEAAISDFAYASKHAAAIDMASFLPARRARGENEPGGLQFGLLGDIVQANRIYPDDPARASLEVVAAGVMLYDQIWLGSYMSGGVGFTQYSTAAYTDDILDDYTYYGVDYINKKYGGIGKAPATMDTVIDVGTEVTLYAMEQLDSYPTLMEDHF…
>cellularorganisms;Archaea;Euryarchaeota;CandidatusMethanoliparia;CandidatusMethanoliparales;CandidatusMethanoliparaceae;CandidatusMethanoliparum_RZN65461.1
EDKKFIKALSKKFAEDPKGRKMTKVGLGIEQSARKKEFKEWGEKISKERGISGYDPMAHLGGIPLGQRVLMPYKLSTTDTYCEGDDLHFVNNAAMQQFWDDIRRTVIVGLDTAHNVLEKRLGKEVTPETINEYLHIINHAMPGAAVVQEHMVETHPGLVDDCYVKIFTGDDNIADEIEDQYLIDINKLFPEDQAKQLKEAIGKSLWQAVHIPTTVVRTCDGGTTKRWSAMQISMAMIDAYRLCAGEAAVADFAYAAKHAAAVDLASILPSRRARGPNEPGGLQFGILGDIVQTNRIYPEDPARASLEVVAAGTMLYDQIWLGSYMSGGVGFTQYATAAYTDDILDDFTYYGVDYINKKYGGIGKAPATMDTVLDIATEVTLYALEQYEEYPTLLEDHFG…
>cellularorganisms;Archaea;Euryarchaeota;CandidatusMethanoliparia;CandidatusMethanoliparales;CandidatusMethanollivieraceae_WP_144144209.1
GVEKRFVEALSKKFEEDPKGKVMKHVGMGIEQSERKMEFKKWGDKITKERGISGYDPMLHLGGIPLGQRVLMPYKPSTTETYCEGDDLHFVNNAAMQQFWDDIRRTTIVGLDTAHNVLERRLGKEVTPETINEYMHIINHAMPGAAVVQEHMVETHPGLVDDCYVKVFTGDDELADEIEDQYLIDINKLFPEDQAKQLKEAIGKSLWQAVHIPTTVVRTCDGGTTKRWSAMQISMAMIDAYHLCAGEAAVADFAYAAKHAAALDMASILPARRARGPNEPGGLQFGLLGDIIQANRIHPDDPARASLEVVAAGVMLYDQIWLGSYMSGGVGFTQYATAAYTDDILDDFTYYGVDYINKKYGGIAEAPATMDTVLDVGTEVTLYALEQYDDYPTLLEDHF…
>cellularorganisms;Archaea;Euryarchaeota;Stenosarchaeagroup;Methanomicrobia;Methanocellales;Methanocellaceae;Methanocella_WP_012035370.1
ETQKRFIKAMKKKFAEEPTAQVTKFKYEGYTQSKRKVEFKKTGDAIAKKRGISMYNPMVHMGGIPLGQRQLMNYVVSGTDIAVEGDDLHFVNNAAMQQFWDEIRRTVIVGLDTAHATLEKRLGKTVTPETISNYLAVLNHAMPGAAVVQEHMVETHPGLTDDCFVKVFTGDDELADSIDKQYVLDINKAFPKEQAAQLKKAIGKQLFQAVHIPTIVVRTCDGGTTSRWSAMQIGMSFIDAYKMCAGEAAVADLAFAAKHASVVEMGNLLPARRARGPNEPGGVSFGFLADIVQTHRKYPDDPVKSSLETVASGCMLYDQIWLGSYMSGGVGFTQYATAAYTDDILDDFCYYGYDYIKGKYGIAKAKPTMDVVNDIGTEVTLYGIEQYEKYPTTLEDHFG…
>cellularorganisms;Archaea;Euryarchaeota;Stenosarchaeagroup;Methanomicrobia;Methanocellales;Methanocellaceae;Methanocella_WP_012899268.1
ETQKRFIKAMKKKFAGEDPTSTTTVYKYEGYTQSKRKVEFKKAGDAIAKKRGISAYNPMVHMGGIPLGQRQLTPYVVSGTDVVVEGDDLHFVNNAAMQQFWDEIRRTVIVGLDTAHATLEKRLGKTVTPETISNYLAILNHAMPGAAVVQEHMVETNPALTDDCFVKVFTGDDELADSIDKQYVLDINKAFPKDQAAALKKAVGKSLYQAVHIPTTVVRTCDGGTTSRWSAMQIGMSFIDAYKMCAGEAAVADLAFAAKHASLVEMADILPARRARGPNEPGGLSFGFLADIVQTNRKYPDDPCKSSLEVVAAGCMLYDQIWLGSYMSGGVGFTQYATAAYTDDILDDFTYYGYDYAKGKYKIGQTKPTMDIVNDLSTEVTLYGIEQYEKYPTTLEDHF…
>cellularorganisms;Archaea;Euryarchaeota;Stenosarchaeagroup;Methanomicrobia;Methanocellales;Methanocellaceae;Methanocella_WP_174590719.1
ETQKRFIKAMKKKFAEEPTSQTTVYKYEGYTQSKRKVEFKKAGDAIAKKRGISAYNPMVHIGGIPLGQRQLMPYVVSGTDVVCEGDDLHFVNNAAMQQFWDDIRRTVIVGLDTAHATLEKRLGKTVTPETISNYLAVLNHAMPGAAVVQEHMVETHPGLTDDCYVKVFTGDDELADSIDKQYVIDINKAFPKDRAAQLKKAIGKSLWQAVHIPTIVVRTCDGGTTSRWSAMQIGMSFIDAYKMCAGEAAVADLAFAAKHASLVEMADILPARRARGPNEPGGLSFGFLADIVQTDRKYPDDPVKSSLEVVAAGCMLYDQIWLGSYMSGGVGFTQYATAAYTDDILDDFTYYGYDYAKGKYKMPTKPTMDIVNDLGTEVTLYGIEQYEKYPTTLEDHFGG…
>cellularorganisms;Archaea;Euryarchaeota;Stenosarchaeagroup;Methanomicrobia;Methanocellales;Methanocellaceae;Methanocella_WP_014405506.1
ETQKRFIKAMKKKFAEEPTSQTTVYKYEGYTQSKRKVEFKKAGDAIAKKRGISAYNPMVHMGGIPLGQRQLMPYVVSGTDVVCEGDDLHFVNNAAMQQFWDEIRRTVIVGLDTAHATLEKRLGKTVTPETISNYLAVLNHAMPGAAVVQEHMVETHPGLTDDCYVKVFTGDDELADSIDKQYVIDINKAFPKDRAAQLKKAIGKSLWQAVHIPTIVVRTCDGGTTSRWSAMQIGMSFIDAYKMCAGEAAVADLAFAAKHASLVEMADILPARRARGPNEPGGLSFGFLADIVQTDRKYPDDPVKSSLEVVAAGCMLYDQIWLGSYMSGGVGFTQYATAAYTDDILDDFTYYGYDYAKGKYKMPTKPTMDIVNDLGTEVTLYGIEQYEKYPTTLEDHFGG…
>cellularorganisms;Archaea;Euryarchaeota;Stenosarchaeagroup;Methanomicrobia;Methanomicrobiales;Methanoregulaceae;Methanoregula_WP_048111146.1
HSQKQFLKALKEKFKGQDVESQKTGFYKFGGVQQSPRKREFMAATKKIEADRGISMYDPEHCHLNGIPMGQRQLMTYEVSGTGTFVEGDDLHYVNNSAIQQMSDEIKRTIIVGMDIAHNTLQKRLGKEVTPQTINEYLHILNHAMPGGAVVQEHMVETNPGLVDDCYVKIFTGNDEVADDIEPQYLLNIEKLFPKKQAEALKAEIGKSMYQAIHVPTIVVRTCDGGTTSRWSAMQIGMSFIAAYRTCAGEAAVADLSFAAKHAGVIQMGSHLPARRARGPNEPGGIKFGMFSDMIQADRKYPDDPAKASLEVVAAGAALFDQIWLGSYMSGGVGFTQYATAAYTDNILDDFTYYGMDYVKDKYGYNFRQPGADKVIRPTQDIVNDIATEVTLYSMEQYE…
>cellularorganisms;Archaea;Euryarchaeota;Stenosarchaeagroup;Methanomicrobia;Methanomicrobiales;Methanoregulaceae;Methanoregula_WP_012106121.1
RTQKLFLKAMKEKFAEDPQATSTVFARAGLEQSPRKMEFLKEGQKVALDRGISMYDPKRCHCGGIPLGQRQLMTYEVSGTGVFVEGDDLHFVNNAAMQQMWDDIRRTIIVSLDLAHGTLQKRLGKEVTPETINEYLHVLNHAMPGAAVVQEHMVETHPALVDDCYVKIFTGDDEMADDIEPQFVLNLDKLFPAKQAAALKAAVGKSMWQAVHIPTTVSRTCDGGTTSRWSAMQIGMSFIGAYKMCAGEAAVSDLAFAAKHAGVIQMADILPARRARGPNEPGGIKFGHFGDMIQADRKYPNDPVKATLEVVGAGAMLFDQIWLGSYMSGGVGFTQYATAAYTDNILDDYCYYGLDYVKKNHGGLGKAKLTQEAVSDIASEVTLYGMEQYEQYPTALEDH…
>cellularorganisms;Archaea;Euryarchaeota;Stenosarchaeagroup;Methanomicrobia;Methanomicrobiales;Methanoregulaceae;Methanoregula_WP_015286563.1
RTQKLFLKAMKEKFAEDPQAQATVFKREGLSQSPRKMEFVKAGKAAEMDRGISMYDPARCHCGGIPLGQRQLMTYEISSTGVFVEGDDCHFVNNAAMQQMWDDIRRTIIVGLDLAHGTLQKRLGKEVTPETINEYLHVLNHAMPGAAVVQEHMVETHPSLVDDCYVKVFTGDDEMADDLEPQFVLNVDKLFPAKQAAQLKAAVGKSMWQAVHIPTIVSRTCDGGTTSRWSAMQIGMSFIGAYKMCAGEAAVADLAFAAKHAGVIQMADILPARRARGPNEPGGIKFGHFADMIQSDRKYPNDPVRASLEVVAGGCMLFDQIWLGSYMSGGVGFTQYATAAYTDNILDDFTSYGVDYVKKKHGALGKVKATQDVVNDIASEVTLYGMEQYEEFPTTLESH…
>cellularorganisms;Archaea;Euryarchaeota;Stenosarchaeagroup;Methanomicrobia;Methanomicrobiales;Methanocorpusculaceae;Methanocorpusculum_WP_042697841.1
KTQKLFLDALKQKFPKQDVSSTSTEFYKFNGLEQSPRKKEFMAENKKIEAARGISMYDPNRCHLGGIPMGQRQLMTYEVSGTGTFVEGDDLHFVNNAAMQQMWDDIRRTVIVSMDMAHQTLQKRLGKEVTPETINEYLHVVNHAMPGGAVVQEHMVETHPGLTDDCYVRVFTGDQELADNLEPQFVIDVEKLFPKKQAEALQAAVGKSLWQCVHMPTIVGRTCDGGTTSRWSAMQIGMSFIAAYRMCAGEAAVADLSFAAKHAGVINMAHHLPARRARGPNEPGGMLFGNFSDMIQADRVNPNDPAKAALENVGAGAMLFDQIWLGSYMSGGVGFTQYATAAYTDNVLDDFIYSGMDYIHDKYKIDWKNPNPKDKVKATQEVVNDIATEVNLYGMEQYE…
>cellularorganisms;Archaea;Euryarchaeota;Stenosarchaeagroup;Methanomicrobia;Methanomicrobiales;Methanocorpusculaceae;Methanocorpusculum_WP_042699351.1
KTQKLFLDALKQKFPKQDVESTTAEFYKFNGVQQSARKKEFMAANKKIEAARGISMYDPEHCHLGGIPMGQRQLMTYEISGTGTFVEGDDLHFVNNAAMQQMWDDIRRTVIVSMDMAHQTLQKRLGKEVTPETINEYLHVVNHAMPGGAVVQEHMVETHPGLTDDCYVRVFTGDQELADNLEPQFVIDVEKLFPKKQAEALQAAVGKSLWQCVHMPTLVGRTCDGGTTSRWSAMQIGMSFIAAYRMCAGEAAVADLSFAAKHAGVINMAHHLPARRARGPNEPGGMLFGNFSDMIQADRVNPNDPAKASLENVAAGAMLFDQIWLGSYMSGGVGFTQYATAAYTDNILDDFTYYGMDYLHDKYKVDTKNPNAKDKVKATQEVVNDIATEVNLYGMEQYE…
>cellularorganisms;Archaea;Euryarchaeota;Stenosarchaeagroup;Methanomicrobia;Methanomicrobiales;Methanocorpusculaceae;Methanocorpusculum_WP_011833440.1
KTQKLFLDALKQKFPKQDVASVQTEFYKFNGVQQSPRKREFMAENKKIEAARGISMYDPEHCHLGGIPMGQRQLMTYEVSGTGTFVEGDDLHFVNNAAMQQMWDDIRRTVIVSMDMAHQTLQKRLGKEVTPETINEYLHVVNHAMPGGAVVQEHMVETHPGLTDDCYVRVFTGDQELADNLEPQFVIDVEKLFPKKQAEALQAAVGKSLWQCVHMPTIVGRTCDGGTTSRWSAMQIGMSFIAAYRMCAGEAAVADLSFAAKHAGVINMAHHLPARRARGPNEPGGMLFGNFSDMIQADRVNPNDPAKASLENVAAGAMLFDQIWLGSYMSGGVGFTQYATAAYTDNILDDFVYSGMDYIHDKYKVDLKNPNPNDKVKATQEVVNDIATEVNLYGMEQYE…
>cellularorganisms;Archaea;Euryarchaeota;Stenosarchaeagroup;Methanomicrobia;Methanomicrobiales;Methanocorpusculaceae;Methanocorpusculum_WP_011833928.1
KTQKLFLDALKQKFPKQDVASTTAEFYKFNGLEQSPRKREFMAENKKIEAARGISMYDPNRCHLGGIPMGQRQLMTYELSGTGTFVEGDDLHFVNNAAMQQMWDDIRRTVIVSMDMAHQTLQKRLGKEVTPETINEYLHVVNHAMPGGAVVQEHMVETHPGLTDDCYVRVFTGDQELADNLEPQFVIDVEKLFPKKQAEALQAAVGKSLWQCVHMPTIVGRTCDGGTTSRWSAMQIGMSFIAAYRMCAGEAAVADLSFAAKHAGVINMAHHLPARRARGPNEPGGMLFGNFSDMIQADRVNPNDPAKASLENVAAGAMLFDQIWLGSYMSGGVGFTQYATAAYTDNILDDFTYYGMDYIHDKYKVDIKNPNPKDKVKATQEVVNDIATEVNLYGMEQYE…
>cellularorganisms;Archaea;Euryarchaeota;Stenosarchaeagroup;Methanomicrobia;Methanomicrobiales;Methanocalculaceae;Methanocalculus;unclassifiedMethanocalculus_RQD82942.1
RAQKLFLKALKEKFPGQDVESTKAQYFNWGELSQSPRKKEFLAATEKIAKERGLSMYDPVRCHLGGIPLGQRQLMTYEVSGTGTFVEGDDLHFVNNAAMQQMWDDIRRTVIVNMDLAHQTLQKRLGKEVTPETINEYLHVLNHAMPGAAVVQEHMVETHPALTDDCYVKVFTGDSELADDIEPQFLINVEKLFPKKSAEELSKAVGKSLWQAVHIPTSVSRTCDGGTTSRWSAMQIGMSFIGAYRMCAGEAAVADLSYAAKHAGVIQMANHLPARRARGPNEPGGILFGNFADMIQGDRKYPNDPAKATLEVVGAGAMLFDQIWLGSYMSGGVGFTQYATAAYTDNVLDEYTYYGMDYIKDKYKVDWQNPNPNDKVKPTQEIVNDIATEVNLNGMEMYE…
>cellularorganisms;Archaea;Euryarchaeota;Stenosarchaeagroup;Methanomicrobia;Methanomicrobiales;Methanocalculaceae;Methanocalculus;unclassifiedMethanocalculus_RQD79909.1
RAQKLFLKALKEKFPGQDVESTKAQYFNWGGLQQSPRKKEFLAATEKISKDRGLSMYDPERCHLGGIPLGQRQLMTYEVSGTGTFVEGDDLHFVNNAAMQQFWDDIRRTVIVNMDLAHQTLQRRLGKEVTPETINEYLHVVNHAMPGAAVVQEHMVETHPALTDDCYVKVFTGDSELADDIEPQFIINVEKLFPKKQADALMKAVGKSLWQCVHIPTSVSRTCDGGTTSRWSAMQIGMSFIGAYRMCAGEAAVADLSYAAKHAGVIQMASHLPARRARGPNEPGGILFGNFADMIQADRKYPNDPAKATLEVVGAGAMLFDQIWLGSYMSGGVGFTQYATAAYTDNILDEFTYYGMDYIKDKYKVDWQNPNPNDKVKPTQEIVNDIATEVNLNGMEMYE…
>cellularorganisms;Archaea;Euryarchaeota;Stenosarchaeagroup;Methanomicrobia;Methanomicrobiales;Methanospirillaceae;Methanospirillum_WP_109970229.1
RAQKLFLKALKEKFEGDVQDTKTSFYNFDGVNQSPRKREFMAASKKVELRRGISMYDPNRCHLGGLPMGQRQLMTYEVSGTGTFVEGDDLHFVNNPAMQQMWDDIRRTIIVSMDLAHNTLQKRLGKEITPETINEYLHILNHAMPGAAVVQEHMVETHPSVVDDCYCKVFTGDSELADQLEKQFVLDVDKLFPAKQAEELKAAVGKSLWQAIHIPTIVSRTCDGGTTSRWSAMQIGMSFITAYRMCAGEAAVADLSYAAKHAGVIQMGSHLPARRARGPNEPGGILFGHFGDMIQANRKYPNDPCKSTLEVVGAGAMLFDQIWLGSYMSGGVGFTQYATAAYTDNILDEYCYYGMDYIKDKYKVDYKTPSTDNKVKPTQEIVNDIATEVTLNGMEQYEQ…
>cellularorganisms;Archaea;Euryarchaeota;Stenosarchaeagroup;Methanomicrobia;Methanomicrobiales;Methanospirillaceae;Methanospirillum_WP_011449112.1
RAQKLFLKALKTKFEGDVADTKTGFYNFGGLNQSPRKKEFMEASKKVELRRGISMYDPNRCHLGGLPMGQRQLMTYEVSGTGTFVEGDDLHFVNNPAMQQMWDDIRRTIIVNMDLAHQTLQKRLGKEITPETINEYLHILNHAMPGGAVVQEHMVETHPSVVDDCYVKVFTGDSELADQIEKQFVLDVNKLFPAKQAEQLNEAVGKSLWQAIHIPTIVSRTCDGGTTSRWSAMQIGMSFITAYRMCAGEAAVADLSFAAKHAGVIQMASHLPARRARGPNEPGGIMFGHFADMIQANRKYPNDPAKASLEVVGAGCMLFDQIWLGSYMSGGVGFTQYATAAYTDNILDEFTYYGMDYIKDKYKVDWKNPSPKDKVKPTQEIVNDIAGEVTLNAMEQYEQ…
>cellularorganisms;Archaea;Euryarchaeota;Stenosarchaeagroup;Methanomicrobia;Methanomicrobiales;Methanospirillaceae;Methanospirillum_WP_109941049.1
RAQKLFLKALKTKFEGDVADTKTEFYNFGGLNQSARKKEFMEASKKVELRRGISMYDPNRCHLGGLPMGQRQLMTYEVSGTGTFVEGDDLHFVNNPAMQQMWDDIRRTIIVNMDLAHSTLQKRLGKEITPETINEYLHILNHAMPGGAVVQEHMVETHPSVVDDCYCKVFTGDSELADQIEKQFVLDVNKLFPAKQAEALNAAVGKSLWQAIHIPTIVSRTCDGGTTSRWSAMQIGMSFITAYRMCAGEAAVADLSFAAKHAGVIQMGSHLPARRARGPNEPGGIMFGHFSDMIQANRKYPNDPARASLEVVGAGCMLFDQIWLGSYMSGGVGFTQYATAAYTDNILDEYTYYGMDYIKDKYKVDWKACNPADKVKPTQEVVNDIAGEVTLNAMEQYEQ…
>cellularorganisms;Archaea;Euryarchaeota;Stenosarchaeagroup;Methanomicrobia;Methanomicrobiales;Methanoregulaceae;Methanosphaerula_WP_012618913.1
RSQKLFLKALKEKFAGEDPAGEHTHFARAGLEQSERKREFMKEGKKVEMERGISQYDPKRCHLGGIPLGQRQLMTYEISGTGTFVEGDDLHFVNNAAMQQMWDDIRRTIIVGMDLAHNTLQKRLGKEVTPETINEYLHILNHAMPGAAVVQEHMVETHPSLVSDCYVKVFTGDDEVADQIEPQYLLNIEKLFPAKSAEKLKAAVGKSMFQAIHIPTTVSRTCDGGTTSRWSAMQIGMSFIAAYRMCAGEAAVADLSYAAKHAGVIQMADILPARRARGPNEPGGIKFGNFCDMIQADRKYPNDPAKASLEVVGAGTMLFDQIWLGSYMSGGVGFTQYATAAYTDNILDEFVYYGMDYLKSKYGGYSQAPATQEVVNDLATEVTLNAMEQYEQFPTMMED…
>cellularorganisms;Archaea;Euryarchaeota;Stenosarchaeagroup;Methanomicrobia;Methanomicrobiales;Methanomicrobiaceae;Methanomicrobium_WP_042705994.1
RSQKLFLDALKEKFHGQDPKSVNTTFYNFDGVKQSPRKREFMAATKAIEQKRGISMYDPEHCHLGGIPMGQRQLMTYEVSGTGTFVEGDDLHFVNNAAMQQMWDDIRRTIIVGMDLAHTTLQKRLGKEVTPETISEYLHILNHAMPGGAVVQEHMVETHPGLVDDCYVKVFTGDDEMADSIEKQFVLDIDKLFTPEHAAVLKKNVGKSIYQAIHIPTIVSRTCDGGTTSRWSAMQIGMSFIAAYRMCAGEAAVADLSFAAKHAGVIQMATHLPARRARGPNEPGGIKFGLFSDIIQANRKYPNDPAKASLEVVGAGTMLFDQIWLGSYMSGGVGFTQYATAAYTDNILDEFTYYGMDYIKDKYGVDYKNPSPAKLVKPTQEVVNDIATEVNLNGMEQYE…
>cellularorganisms;Archaea;Euryarchaeota;Stenosarchaeagroup;Methanomicrobia;Methanomicrobiales;Methanomicrobiaceae;Methanoplanus_WP_004079635.1
RSQKLFLDALKQKFQGEDVESVKTTFYNFDGVRQSPRKREFMEATKAVEAKRGMAMYDPEHCHLGGLPMGQRQLMTYEVSGTGTFVEGDDLHFVNNAAMQQFWDNIRRTVIVGMDLAHATLQKRLGKEVTPETINEYLHILNHAMPGAAVVQEHMVETHPGLVDDCYVKVFTGDDEMADDIEPQFLINVEKLFPAEQAEVLKAEVGKSMYQAIHIPTIVSRTCDGGTTSRWSAMQIGMSFIAAYRMCAGEAAVADLSFAAKHAGVVQMASHLPARRARGPNEPGGIKFGLFSDIIQTNRTHPNDPAKASLEVVGAGTMLFDQIWLGSYMSGGVGFTQYATAAYTDNILDEFTYYGMDYIKDKYGVDYTNPDPAKLVKPTQEVVNDIASEVNLNAMEQYE…
>cellularorganisms;Archaea;Euryarchaeota;Stenosarchaeagroup;Methanomicrobia;Methanomicrobiales;Methanomicrobiaceae;Methanolacinia_WP_013330338.1
RSQKLFLNALKEKFQGEDPESVKTTFYNFDGVRQSPRKREFMAEAKKVEMKRGISMYDPEHCHLGGLPMGQRQLMTYQVSQTDVFVEGDDLHFVNNAAMQQMWDDIRRTVIVGMDLAHATLQKRLGKEVTPETINEYLHILNHAMPGGAVVQEHMVETHPGIVDDCYVKVFTGDDEMADDIEPQFLLNVDKLFNAEQAEVLKKQVGKSMYQAIHIPTIVSRTCDGGTTSRWSAMQIGMSFIAAYRMCAGEAAVADLSFAAKHAGVIQMATHLPARRARGPNEPGGIKFGLFSDIIQGNRKYPNDPARASLEVVGAGTMLFDQIWLGSYMSGGVGFTQYATAAYTDNILDEFTYYGMDYLKDKYSVDYTNPDPAKLIKPTQEVVNDLATEVNLNAMEQYE…
>cellularorganisms;Archaea;Euryarchaeota;Stenosarchaeagroup;Methanomicrobia;Methanomicrobiales;Methanomicrobiaceae;Methanogenium;unclassifiedMethanogenium_WP_165075269.1
RSQKLFLDALKEKFQGQDPESVKTTFYNFNGVRQSPRKREFMAAAKGIEMERGISMYDPEHCHLGGMPMGQRQLMTYEVSNTGVFVEGDDLHFVNNAAMQQMWDDIRRTVVVGMDLAHATLQKRLGKEVTPETINEYLHILNHAMPGAAVVQEHMVETHPGLVDDCYVKVFTGDDAMADDIEPQFLINIDKLFTSEQAEVLKAQVGKSMYQAIHIPTIVSRTCDGGTTSRWSAMQIGMSFIAAYRMCAGEAAVADLSFAAKHAGVSQMASILPARRARGPNEPGGIKFGVFSDIIQANRKYPNDPARASLEVVGAGTMLFDQIWLGSYMSGGVGFTQYATAAYTDNILDEYTYYGMDYLKDKYGFDYSNPDPAATITPTQEIVNDLATEVNLNAMEQYE…
>cellularorganisms;Archaea;Euryarchaeota;Stenosarchaeagroup;Methanomicrobia;Methanomicrobiales;Methanomicrobiaceae;Methanogenium_WP_062396498.1
RSQKLFLDALKEKFQGQDPESVKTTFYNFNGVRQSPRKREFMAAAKGIEMERGISMYDPEHCHLGGLPMGQRQLMTYEVSQSGVFVEGDDLHFVNNAAMQQMWDDIRRTVVVGMDLAHATLQKRLGKEVTPETINEYLHILNHAMPGAAVVQEHMVETHPGLVDDCYVKVFTGDDAMADDIEPQFLINIDKLFTSEQAEVLKEQVGKSMYQAIHIPTIVSRTCDGGTTSRWSAMQIGMSFIAAYRMCAGEAAVADLSFAAKHAGVSQMASILPARRARGPNEPGGIKFGVFSDIIQANRKYPNDPPARASLEVVGAGTMLFDQIWLGSYMSGGVGFTQYATAAYTDNILDEYTYYGMDYLKDKYGFDYSNPDPPAATITPTQDVVNDLATEVNLNAMEQ…
>cellularorganisms;Archaea;Euryarchaeota;Stenosarchaeagroup;Methanomicrobia;Methanomicrobiales;Methanomicrobiaceae;Methanolacinia_WP_013329918.1
RSQKLFLNALKEKFQGQDIESERTTFYNFDGVRQSPRKREFMAETVEIEKKRGISMYDPERCHLGGIPMGQRQLMTYEVSGTNTFVEGDDLHFVNNAAMQQMWDEIRRTVIVGMDMAHATLQKRLGKEVTPETINEYLHILNHAMPGGAVVQEHMVETHPALTDDCFVKVFTGDDELADDIDPQYLINIDKLFPENQAAELKEEVGKSIFQAIHIPTIVSRTCDGGTTSRWSAMQIGMSFIAAYRMCAGEAAVADLSFAAKHAGVIQMGTILPARRARGPNEPGGIKFGFFGDMIQANRKYPNDPAKAALEVVGGGCMLFDQIWLGSYMSGGVGFTQYATAAYTDNILDEFTYYGMDYIGDKYNVDWKNPSPSDKIKPTQDIVNDIATEVCLNAMEQYE…
>cellularorganisms;Archaea;Euryarchaeota;Stenosarchaeagroup;Methanomicrobia;Methanomicrobiales;Methanomicrobiaceae;Methanolacinia_WP_048153025.1
RSQKLFLNALKEKFQGQDIESERTTFYNFGGVRQSPRKREFMAETVEIEKRRGISMYDPERCHLGGIPMGQRQLMTYEVSGTETFVEGDDLHFVNNAAMQQMWDEIRRTVIVGMDMAHATLQKRLGKEVTPETINEYLHILNHAMPGGAVVQEHMVETHPALTDDCFVKIFTGDDELADDIDPQYLINVDKLFPENQAAELKEEVGKSIFQAIHIPTIVSRTCDGGTTSRWSAMQIGMSFIAAYRMCAGEAAVADLSFAAKHAGVIQMGTILPARRARGPNEPGGIKFGFFGDMIQANRKYPNDPAKAALEVVGGGCMLFDQIWLGSYMSGGVGFTQYATAAYTDNILDEFTYYGMDYIGDKYNVDWKNPSPADKVKPTQDIVNDIATEVCLNAMEQYE…
>cellularorganisms;Archaea;Euryarchaeota;Stenosarchaeagroup;Methanomicrobia;Methanomicrobiales;Methanomicrobiaceae;Methanoculleus;unclassifiedMethanoculleus_WP_048114231.1
RTQKLFLKSLKEKFQGQDVQSETTEFYKFNGYHQSPRKEEFVKASRAVEMDRGISMYDPVRCHLGGIPLGQRQLMTYEVSGTGVFVEGDDLHFVNNSAMQQFWDDIRRTVIVNMDLAHQTLQKRLGKEVTPETINEYLHVLNHAMPGAAVVQEHMVETHPGLVDDCYVKVFTGDQELADDLEPQFVLDVEKLFPAKQAEALSAAVGKSLWQAIHIPTTVSRTCDGGTTSRWSAMQIGMSFIGAYRMCAGEAAVADLSYAAKHAGVIQMASHLPARRARGPNEPGGLGFGLFSDIIQANRKYPNDPAKASLEVVGAGTMLFDQIWLGSYMSGGVGFTQYATAAYTDNILDEYTYYGMDYIKDKYKVDWRNPSPDDKVKPTYDVVNDMATEVAINAMEQYE…
>cellularorganisms;Archaea;Euryarchaeota;Stenosarchaeagroup;Methanomicrobia;Methanomicrobiales;Methanomicrobiaceae;Methanoculleus_WP_067074736.1
RTQKLFLKSLKEKFQGQDVQSETTEFYKFNGYHQSPRKEEFVKASRAVEMDRGISMYDPVRCHLGGIPLGQRQLMTYEVSGTGVFVEGDDLHFVNNAAMQQMWDDIRRTVIVNMDLAHQTLQKRLGKEVTPETINEYLHVLNHAMPGAAVVQEHMVETHPGLVDDCYVKVFTGDQELADDLEPQFVLDVEKLFPGKQAEALSAAVGKSLWQAIHIPTTVSRTCDGGTTSRWSAMQIGMSFIGAYRMCAGEAAVADLSYAAKHAGVIQMASHLPARRARGPNEPGGIGFGLFSDIVQANRKYPNDPAKASLEVVGAGTMLFDQIWLGSYMSGGVGFTQYATAAYTDNILDEFTYYGMDYIKDKYKVDWKNPSADDKVKPTYDIVNDISTEVALNGMEQYE…
>cellularorganisms;Archaea;Euryarchaeota;Stenosarchaeagroup;Methanomicrobia;Methanomicrobiales;Methanomicrobiaceae;Methanoculleus_WP_048180309.1
RTQKLFLKSLKEKFQGQDVQSETTEFYKFNGYHQSPRKEEFVKASRAVEMDRGISMYDPVRCHLGGIPLGQRQLMTYEVSGTGVFVEGDDLHFVNNAAMQQMWDDIRRTVIVNMDLAHQTLQKRLGKEVTPETINEYLHVLNHAMPGAAVVQEHMVETHPGLVDDCYVKVFTGDQELADDLEPQFVLDVEKLFPGKQAEALSAAVGKSLWQAIHIPTTVSRTCDGGTTSRWSAMQIGMSFIGAYRMCAGEAAVADLSYAAKHAGVIQMASHLPARRARGPNEPGGIGFGLFSDIIQANRKYPNDPAKASLEVVGAGTMLFDQIWLGSYMSGGVGFTQYATAAYTDNILDEFTYYGMDYIKDKYKVDWKNPSADDKVKPTYDIVNDISTEVALNGMEQYE…
>cellularorganisms;Archaea;Euryarchaeota;Stenosarchaeagroup;Methanomicrobia;Methanomicrobiales;Methanomicrobiaceae;Methanoculleus_WP_074370629.1
RTQKLFLKSLKEKFQGQDVQSETTEFYKFNGYHQSPRKEEFVKASRAVEMDRGISMYDPVRCHLGGIPLGQRQLMTYEVSGTGVFVEGDDLHFVNNAAMQQMWDDIRRTVIVNMDLAHQTLQKRLGKEVTPETINEYLHVLNHAMPGAAVVQEHMVETHPGLVEDCYVKVFTGDQELADDLEPQFVLDVEKLFPAKQAEALSAAVGKSLWQAIHIPTAVSRTCDGGTTSRWSAMQIGMSFIGAYRMCAGEAAVADLSYAAKHAGVIQMASHLPARRARGPNEPGGIGFGLFSDIIQANRKYPNDPAKASLEVVGAGTMLFDQIWLGSYMSGGVGFTQYATAAYTDNILDEFTYYGMDYIKDKYKVDWKNPSADDKVKPTYDTVNDIATEVALNGMEQYE…
>cellularorganisms;Archaea;Euryarchaeota;Stenosarchaeagroup;Methanomicrobia;Methanomicrobiales;Methanomicrobiaceae;Methanoculleus_WP_011843456.1
RTQKLFLKSLKEKFQGQDVESETTEFYKFNGYHQSPRKEEFVKASRAVEMDRGISMYDPVRCHLGGIPLGQRQLMTYEVSGTGVFVEGDDLHFVNNAAMQQMWDDIRRTVIVNMDLAHQTLQKRLGKEVTPETINEYLHVLNHAMPGAAVVQEHMVETHPGLVDDCYVKVFTGDQELADDLEPQFVLDVEKLFPAKQAEALSAAVGKSLWQAIHIPTTVSRTCDGGTTSRWSAMQIGMSFIGAYRMCAGEAAVADLSYAAKHAGVIQMASHLPARRARGPNEPGGIGFGLFSDIVQANRKYPNDPAKASLEVVGAGTMLFDQIWLGSYMSGGVGFTQYATAAYTDNILDEFTYYGMDYIKDKYKVDWKNPSADDKVKPTYDTVNDIATEVALNGMEQYE…
>cellularorganisms;Archaea;Euryarchaeota;Stenosarchaeagroup;Methanomicrobia;Methanomicrobiales;Methanomicrobiaceae;Methanoculleus_WP_066957227.1
RTQKLFLKALKEKFQGQDVESETAEFYKFNGVRQSPRKMEFMKASRAIEMDRGISMYDPERCHLGGIPMGQRQLMTYEVSGTGVFVEGDDLHFVNNAAMQQMWDDIRRTVIVNMDLAHQTLQKRLGKEVTPETINEYLHILNHAMPGAAVVQEHMVETHPGLVDDCYVKVFTGDQELADDLEPQFVIDVEKLFPAKQAEALSAAVGKSLWQAIHIPTTVVRTCDGGTTSRWSAMQIGMSFIAAYRMCAGEAAVADLSYAAKHAGVIQMASHLPARRARGPNEPGGLAFGLFSDIIQTNRKYPNDPAKAALEVVGAGTMLYDQIWLGSYMSGGVGFTQYATAAYTDNILDEFTYYGMDYIKDKYKVDWKNPSPSDKVKPTYDVVNDMATEVTLNAMEQYE…
>cellularorganisms;Archaea;Euryarchaeota;Stenosarchaeagroup;Methanomicrobia;Methanomicrobiales;Methanomicrobiaceae;Methanoculleus_WP_062264453.1
RSQKLFLKALKEKFQGQDVQSDTAEYYKYNGVRQSPRKMEFMKASRAIEMDRGISMYDPERAHLGGIPMGQRQLMTYEVSGTGVFVEGDDLHFVNNAAMQQFWDDIRRTVIVNMDLAHQTLQKRLGKEVTPETINEYLHILNHAMPGAAVVQEHMVETHPGLVDDCYVKVFTGDQELADDLEPQFVLDVEKLFPAKQAEALSAAVGKSLWQAIHIPTAVSRTCDGGTTSRWSAMQIGMSFIAAYRMCAGEAAVADLSFAAKHAGVIQMASLLPARRARGPNEPGGLAFGLFSDIVQANRKYPNDPAKASLEVVGAGTMLYDQIWLGSYMSGGVGFTQYATAAYTDNILDEFTYYGMDYIKDKYKVDWKNPNANDKVKPTYDVVNDMATEVTLNAMEQYE…
>cellularorganisms;Archaea;Euryarchaeota;Stenosarchaeagroup;Methanomicrobia;Methanomicrobiales;Methanomicrobiaceae;Methanoculleus_WP_014867635.1
RSQKLFLKALKEKFQGQDVQSDTAEYYKYNGVRQSPRKMEFMKASRAIEMDRGISMYDPERAHLGGIPMGQRQLMTYEVSGTGVFVEGDDLHFVNNAAMQQFWDDIRRTVIVNMDLAHQTLQKRLGKEVTPETINEYLHILNHAMPGAAVVQEHMVETHPGLVDDCYVKVFTGDQELADDLEPQFVLDVEKLFPAKQAEALSAAVGKSLWQAIHIPTAVSRTCDGGTTSRWSAMQIGMSFIAAYRMCAGEAAVADLSFAAKHAGVIQMASLLPARRARGPNEPGGLAFGLFSDIVQTNRKYPNDPAKASLEVVGAGTMLYDQIWLGSYMSGGVGFTQYATAAYTDNILDEFTYYGMDYIKDKYKVDWKNPSANDKVKPTYDIVNDMATEVTLNAMEQYE…
>cellularorganisms;Archaea;Euryarchaeota;Stenosarchaeagroup;Methanomicrobia;Methanomicrobiales;Methanomicrobiaceae;Methanoculleus_WP_128693486.1
RSQKLFLKALKEKFQGQDVESETAEFYKFNGVRQSPRKQEFMKASRAIEMDRGISMYEPERCHLGGIPMGQRQLMTYEVSGTGVFVEGDDLHFVNNAAMQQMWDDIRRTVIVGMDMAHQTLQKRLGKEVTPETINEYLHILNHAMPGAAVVQEHMVETHPGLVDDCYVKVFTGDDEMADDIEPQFLINIEKQFPAQQAEALKAAVGKSMYQAIHIPTSVSRTCDGGTTSRWSAMQIGMSFIAAYRMCAGEAAVADLSYAAKHAGVIQMGSHLPARRARGPNEPGGIMFGLFSDIVQTNRKYPNDPARASLEVVGAGTMLFDQIWLGSYMSGGVGFTQYATAAYTDNILDEFTYYGMDYIKDKYNVDWKNPSPADKVKPTQEIVNDIATEVNLNGMEQYE…
>cellularorganisms;Archaea;Euryarchaeota;Stenosarchaeagroup;Methanomicrobia;Methanomicrobiales;Methanomicrobiaceae;Methanoculleus_WP_062263961.1
RTQKMFLKALKEKFQGQDIESETAEFYKFNGVRQSPRKMEFMKASRAIEMDRGISMYDPERCHLGGIPMGQRQLMTYEVSGTGVFVEGDDLHYVNNSAMQQMWDDIRRTVIVGMDLAHQTLQKRLGKEVTPETINEYLHILNHAMPGAAVVQEHMVETHPGLVDDCYVKVFTGDDEVADDIEPQFLLNIEKLFPAKQAEELKAEVGKGMYQAIHIPTAVSRTCDGGTTSRWSAMQIGMSFIAAYRMCAGEAAVADLSFAAKHAGVVQMASLLPARRARGPNEPGGIKFGLFADIVQANRKYPNDPAKAALEVVGAGTMLFDQIWLGSYMSGGVGFTQYATAAYTDNILDEFTYYGMDYIKDKYNVDWKNPSESDKVKPTQDVVNDMATEVTLNAMEQYE…
>cellularorganisms;Archaea;Euryarchaeota;Stenosarchaeagroup;Methanomicrobia;Methanomicrobiales;Methanomicrobiaceae;Methanoculleus_WP_014867419.1
RTQKMFLKALKEKFQGQDIESETAEFYKFNGVRQSPRKMEFMKASRAIEMDRGISMYDPERCHLGGIPMGQRQLMTYEVSGTGVFVEGDDLHYVNNSAMQQFWDDIRRTVIVGMDLAHQTLQKRLGKEVTPETINEYLHILNHAMPGAAVVQEHMVETHPGLVDDCYVKVFTGDDDVADDIEPQFLLNIEKLFPAKQAEELKAEVGKGMYQAIHIPTAVSRTCDGGTTSRWSAMQIGMSFIAAYRMCAGEAAVADLSFAAKHAGVVQMASLLPARRARGPNEPGGIKFGLFADIVQANRKYPNDPAKAALEVVGAGTMLFDQIWLGSYMSGGVGFTQYATAAYTDNILDEFTYYGMDYIKDKYKVDWKNPSAKDKIKPTQDVVNDMATEVTLNAMEQYE…
>cellularorganisms;Archaea;Euryarchaeota;Stenosarchaeagroup;Methanomicrobia;Methanomicrobiales;Methanomicrobiaceae;Methanoculleus;unclassifiedMethanoculleus_WP_048114200.1
RSQKLFLKALKEKFQGQDVESETAEFYNFNGVRQSPRKMEFMKASRAVEMDRGVSMYDPERCHLGGIPMGQRQLMTYEVSGTGVFVEGDDLHFVNNSAMQQFWDDIRRTVIVGMDLAHQTLQKRLGKEVTPETINEYLHILNHAMPGGAVVQEHMVETHPGLVDDCYVKVFTGDQELADDIEPQFLLDIEKLFPAKQAEELKAEVGKSMYQAIHIPTAVSRTCDGGTTSRWSAMQIGMSFIAAYRMCAGEAAVADLSYAAKHAGVVQMGSLLPARRARGPNEPGGIKFGLFSDIIQANRKYPNDPAKASLEVVGAGTMLYDQIWLGSYMSGGVGFTQYATAAYTDNILDEFTYYGMDYIKDKYKVDWRNPSADDKVKPTQDVVNDMATEVCLNAMEQYE…
>cellularorganisms;Archaea;Euryarchaeota;Stenosarchaeagroup;Methanomicrobia;Methanomicrobiales;Methanomicrobiaceae;Methanoculleus_WP_048179676.1
RSQKLFLKALKEKFQGQDVESETAEFYKFNGVRQSPRKMEFMKASRAVEMDRGIAMYDPERCHLGGIPMGQRQLMTYEVSGTGVFVEGDDLHFVNNSAMQQMWDDIRRTVIVGMDLAHQTLQKRLGKEVTPETINEYLHILNHAMPGGAVVQEHMVETHPGLVDDCYVKVFTGDQELADDIEPQFLLNIEKLFPAKQAEELKAEVGKSMYQAIHIPTAVSRTCDGGTTSRWSAMQIGMSFIAAYRMCAGEAAVADLSYAAKHAGVVNMGSVLPARRARGPNEPGGIKFGVFSDIVQANRKYPNDPAKAALEVVGAGTMLYDQIWLGSYMSGGVGFTQYATAAYTDNILDEFTYYGMDYIKDKYKVDWRNPGAKDKIKPTQEIVNDLATEVTLNAMEQYE…
>cellularorganisms;Archaea;Euryarchaeota;Stenosarchaeagroup;Methanomicrobia;Methanomicrobiales;Methanomicrobiaceae;Methanoculleus_WP_011843221.1
RSQKLFLKALKEKFQGQDVESETAEFYNFNGVRQSPRKMEFMKASRAVEMDRGISMYDPERCHLGGIPMGQRQLMTYEVSGTGVFVEGDDLHFVNNSAMQQMWDDIRRTVIVGMDLAHQTLQKRLGKEVTPETINEYLHILNHAMPGGAVVQEHMVETHPGLVDDCYVKVFTGDQELADDIEPQFLLNIEKLFPAKQAEELKAEVGKSMYQAIHIPTAVSRTCDGGTTSRWSAMQIGMSFIAAYRMCAGEAAVADLSYAAKHAGVVQMGSILPARRARGPNEPGGIKFGLFSDIIQANRKYPNDPAKASLEVVGAGTMLYDQIWLGSYMSGGVGFTQYATAAYTDNILDEFTYYGMDYAKDKYKVDWKNPSPSDKVKPTQEIVNDLATEVTLNAMEQYE…
>cellularorganisms;Archaea;Euryarchaeota;Stenosarchaeagroup;Methanomicrobia;Methanomicrobiales;Methanomicrobiaceae;Methanoculleus_WP_067078350.1
RSQKLFLKALKEKFQGQDVESETAEFYKFNGVRQSPRKMEFMKASRAVEMDRGVSMYDPERCHLGGIPMGQRQLMTYEVSGTGVFVEGDDLHFVNNSAMQQMWDDIRRTVIVGMDLAHQTLQKRLGKEVTPETINEYLHILNHAMPGGAVVQEHMVETHPGLVDDCYVKVFTGDQELADDIEPQFLLNIEKLFPAKQAEELKAEVGKSMYQAIHIPTTVSRTCDGGTTSRWSAMQIGMSFIAAYRMCAGEAAVADLSYAAKHAGVVNMGSVLPARRARGPNEPGGIKFGLFADIVQANRKYPNDPAKASLEVVGAGTMLYDQIWLGSYMSGGVGFTQYATAAYTDNILDEFTYYGMDYAKDKYKVDWKNPSPSDKVKPTQEIVNDLATEVTLNAMEQYE…
>cellularorganisms;Archaea;Euryarchaeota;Stenosarchaeagroup;Methanomicrobia;Methanomicrobiales;Methanomicrobiaceae;Methanoculleus_WP_066957677.1
RTQKLFLKALKEKFQGQDVESETTQFYKFNGVRQSPRKMEFMKASRAIEMDRGISMYDPERCHLGGIPMGQRQLMTYEVSGTGVFVEGDDLHFVNNAAMQQMWDDIRRTVIVGMDLAHQTLQKRLGKEVTPETINEYLHILNHAMPGGAVVQEHMVETHPGLVDDCYVKVFTGDQELADDIEPQFLLNIEKLFPAKQAEELKAEIGKSMYQAIHIPTAVSRTCDGGTTSRWSAMQIGMSFIAAYRMCAGEAAVADLSYAAKHAGVVQMGSLLPARRARGPNEPGGIKFGLFSDIVQANRKYPNDPAKAALEVVGAGTMLYDQIWLGSYMSGGVGFTQYATAAYTDNILDEFTYYGMDYIKDKYKVDWKNPSPSDKVKPTQDIVNDIATEVTLNAMEQYE…
>cellularorganisms;Archaea;Euryarchaeota;Stenosarchaeagroup;Methanomicrobia;Methanomicrobiales;Methanomicrobiaceae;Methanoculleus_WP_074369714.1
RSQKLFLKALKEKFQGQDVESETAEFYKFNGVRQSPRKMEFMKASRAVEMDRGISMYDPERCHLGGIPMGQRQLMTYEVSGTGVFVEGDDLHFVNNSAMQQMWDDIRRTVIVGMDLAHQTLQKRLGKEVTPETINEYLHILNHAMPGGAVVQEHMVETHPGLVDDCYVKVFTGDQELADDIEPQFLLNIEKLFPAKQAEELKAEVGKSMYQAIHIPTAVSRTCDGGTTSRWSAMQIGMSFIAAYRMCAGEAAVADLSYAAKHAGVVQMGSLLPARRARGPNEPGGIKFGLFSDIVQANRKYPNDPAKAALEVVGAGTMLYDQIWLGSYMSGGVGFTQYATAAYTDNILDEFTYYGMDYVKDKYKVDWKNPSPKDKVKPTQEIVNDMATEVTLNAMEQYE…
>cellularorganisms;Archaea;Euryarchaeota;Stenosarchaeagroup;Methanomicrobia;Methanomicrobiales;Methanomicrobiaceae;Methanofollis_WP_067052907.1
RAQKLFLKALKEKFQGQDVQSEKAEFYKFGGIRQSARKLEFMKESRAVEMQRGISMYDPERCHLGGLPMGQRQLMTYEVSGTGVFVEGDDLHFVNNAAMQQMWDDIRRTIIVGMDLAHATLQKRLGKEVTPETINEYLHILNHAMPGAAVVQEHMVETHPALTEDCYVKVFTGDDELADDIEPQFLLNIEKLFPGKSAEALKAAVGKSMFQAVHIPTIVSRTCDGGTTSRWSAMQLGMSYIAAYRMCAGEAAVADLSFAAKHAGVIQMADILPARRARGPNEPGGIKFGHFADMVQADRKYPNDPAKASLEVVGAGTMLFDQIWLGSYMSGGVGFTQYATAAYTDNILDEFTYYGMDYIKDKYKVDWKNPNPADKVTPTQEIVNDIATEVTLNAMEQYE…
>cellularorganisms;Archaea;Euryarchaeota;Stenosarchaeagroup;Methanomicrobia;Methanomicrobiales;Methanomicrobiaceae;Methanofollis;unclassifiedMethanofollis_WP_130645565.1
RSQKLFLKALKEKFEGQDVQSEKAEFYKFGGLKQSPRKQEFLKESRAIEMQRGISMYDPERCHLGGIPMGQRQLMTYEVSGTGVFVEGDDLHFVNNAAMQQFWDDIRRTVIVGMDLAHATLQKRLGKEVTPETINEYLHILNHAMPGAAVVQEHMVETHPALTDDCYVKVFTGDDELADDIEPQFLLNIEKLFPAKSAEALKAAVGKSMWQSIHIPTSVSRTCDGGTTSRWSAMQIGMSYIAAYRMCAGEAAVADLSFAAKHAGVIQMADILPARRARGPNEPGGIKFGHFADMIQADRKYPNDPAKASLEVVGAGTMLFDQIWLGSYMSGGVGFTQYATAAYTDNILDEFTYYGMDYIKDKYNVDWKNPNAGDKVKASQEVVNDIASEVTLNAMEQYE…
>cellularorganisms;Archaea;Euryarchaeota;Stenosarchaeagroup;Methanomicrobia;Methanomicrobiales;Methanomicrobiaceae;Methanofollis_WP_004037742.1
RTQKLFLKALKEKFQGQDVQSEKAEFYKFGGLKQSPRKQEFLKESRAVEMQRGISMYDPERCHLGGIPMGQRQLMTYEVSGTGVFVEGDDLHFVNNAAMQQFWDDIRRTIIVGMDLAHATLQKRLGKEVTPETINEYLHILNHAMPGAAVVQEHMVETHPALTDDCYVKVFTGDDELADDIEPQFLLNIEKLFPAKSAEALKAAVGKSMFQAVHIPTIVSRTCDGGTTSRWSAMQLGMSYIAAYRMCAGEAAVADLSYAAKHAGVIQMADILPARRARGPNEPGGIKFGHFADMIQADRKYPNDPARASLEVVGAGTMLFDQIWLGSYMSGGVGFTQYATAAYTDNILDEFTYYGMDYIKDKYKVDWKHPNAADKVKPTQDVVNDIATEVTLNAMEQYE…
>cellularorganisms;Archaea;Euryarchaeota;Stenosarchaeagroup;Methanomicrobia;Methanomicrobiales;Methanomicrobiaceae;Methanofollis_WP_176788272.1
RTQKLFLKALKEKFQGQDVQSEKAEFYKFGGLKQSPRKQEFLKESRAVEMQRGISMYDPERCHLGGIPMGQRQLMTYEVSGTGVFVEGDDLHFVNNAAMQQFWDDIRRTIIVGMDLAHATLQKRLGKEVTPETINEYLHILNHAMPGAAVVQEHMVETHPALTDDCYVKVFTGDDELADDIEPQFLLNIEKLFPAKSAEALKAAVGKSMFQAVHIPTIVSRTCDGGTTSRWSAMQLGMSYIAAYRMCAGEAAVADLSYAAKHAGVIQMADILPARRARGPNEPGGIKFGHFADMIQADRKYPNDPARASLEVVGAGTMLFDQIWLGSYMSGGVGFTQYATAAYTDNILDEFTYYGMDYIKDKYKVDWKHPSAADKVKPTQEIVNDIAGEVTLNAMEQYE…
>cellularorganisms;Archaea;Euryarchaeota;Stenosarchaeagroup;Methanomicrobia;Methanomicrobiales;Methanomicrobiaceae;Methanofollis;unclassifiedMethanofollis_WP_130646241.1
RAQKLFLKSLKEKFQGQDVQSEKTEFYKFGGVRQSPRKLEFMKESRAIEMQRGISMYDPERCHLGGIPMGQRQLMTYEVSGTGVYVEGDDLHFVNNAAMQQMWDEIRRTVIVGMDMAHATLQKRLGKEVTPETINEYLHILNHAMPGAAVVQEHMVETHPALTDDCYVKVFTGDDELADDIEPQFLLNIEKLFPKKQAEELKAEVGKSMYQSIHIPSIVSRTCDGGTTSRWSAMQIGMSYIAAYRMCAGEAAVADLSFAAKHAGVIQMGSILPARRARGPNEPGGIKFGHFSDMIQADRKYPNDPAKAALEVVGAGTMLFDQIWLGSYMSGGVGFTQYATAAYTDNILDEFTYYGMDYIKDKYKVDWKNPSATDKVAPTQEIVNDIATEVTINAMEQYE…
>cellularorganisms;Archaea;Euryarchaeota;Stenosarchaeagroup;Methanomicrobia;Methanomicrobiales;Methanomicrobiaceae;Methanofollis_WP_067049872.1
RAQKLFLKALKEKFQGQDVQSEKTEFYNFNGVRQSPRKCEFMKESRAVEMQRGISMYDPERCHLGGIPMGQRQLMTYEVSGTGVFVEGDDLHFVNNAAMQQMWDEIRRTVIVGMDMAHATLQKRLGKEVTPETINEYLHILNHAMPGGAVVQEHMVETHPALTDDCYVKVFTGDDELADDIEPQFLINIEKLFPKKQAEDLKAEVGKSMFQAIHIPSIVSRTCDGGTTSRWSAMQIGMSFIAAYRMCAGEAAVADLSFAAKHAGVIQMASILPARRARGPNEPGGIKFGHFADMIQTDRKYPNDPAKASLEVVGAGCMLFDQIWLGSYMSGGVGFTQYATAAYTDNILDEFTYYGMDYIKDKYNVDWRNPSADDKVKPTQDVVNDIATEVTLNALEQYE…
>cellularorganisms;Archaea;Euryarchaeota;Stenosarchaeagroup;Methanomicrobia;Methanomicrobiales;Methanomicrobiaceae;Methanofollis_WP_004039455.1
RSQKLFLKALKEKFQGQDVQSEKTEFYKFGGVRQSQRKLEFMKESRSIEMQRGISMYDPERCHLGGIPMGQRQLMTYEVSGTGVFVEGDDLHFVNNSAMQQMWDEIRRTVIVGMDMAHATLQKRLGKEVTPETINEYLHILNHAMPGGAVVQEHMVETHPALTDDCYVKVFTGDDELADEIDAQYLINIEKLFPKKQAEELKAEVGKSMFQAIHIPSIVSRTCDGGTTSRWSAMQIGMSFIAAYRMCAGEAAVADLSYAAKHAGVIQMGSILPARRARGPNEPGGIKFGHFSDMIQADRKYPNDPAKASLEVVGAGTMLFDQIWLGSYMSGGVGFTQYATAAYTDNILDEFTYYGMDYIKDKYKVDWRNPSAADRVKPTQDIVNDIATEVTVNAMEQYE…
>cellularorganisms;Archaea;Euryarchaeota;Stenosarchaeagroup;Methanomicrobia;Methanomicrobiales;Methanomicrobiaceae;Methanofollis_WP_176789290.1
RSQKLFLKALKEKFQGQDVQSEKTEFYKFNGVRQSPRKLEFMKESRSIEMQRGISMYDPERCHLGGIPMGQRQLMTYEVSGTGVFVEGDDLHFVNNSAMQQMWDEIRRTVIVGMDMAHATLQKRLGKEVTPETINEYLHILNHAMPGGAVVQEHMVETHPALTDDCYVKVFTGDDELADEIDAQYLINIEKLFPKKQAEELKAEVGKSMFQAIHIPSIVSRTCDGGTTSRWSAMQIGMSFIAAYRMCAGEAAVADLSYAAKHAGVIQMGSILPARRARGPNEPGGIKFGHFADMIQADRKYPNDPARASLEIVGAGTMLFDQIWLGSYMSGGVGFTQYATAAYTDNILDEFTYYGMDYIKDKYNVDWRNPSAADRVKPTQDVVNDIATEVTVNAMEQYE…
>cellularorganisms;Archaea;Euryarchaeota;Stenosarchaeagroup;Methanomicrobia;Methanosarcinales;Methermicoccaceae;Methermicoccus_WP_084174107.1
DREQLFKKALEIKFTQEWGENKATEVSTDITSKKAKYLRLGTAQSPRKREFEQYGKEIAAKRGLPGYDPKLHLGGIPLGQRQITPYVVSSTDTLCDGDDLHFVNNAAMQQMWDDIRRTVIVGMDLAHETLEKRLGKEVTPETINHYLEVLNHAMPGAAVVQEMMVETHPGLVDDCYVKVFTGDDELADEIDKRFLIDIDKQFGEEKAAQIKAAIGKTTWQAVHVPTIVVRTCDGATTSRWTAMQIGMSFIAAYRMCAGEAAVADLAYAAKHAALVGMGDMLPARRARGPNEPGGLQFGYLADIVQADRVTDDKVKASLEVVAAGAMLYDQIWLGSYMSGGVGFTQYATAAYTNNILDDFSYYGYEYAVDKYGGPAQAPATLETVKDIATETAIYAIEQY…
>cellularorganisms;Archaea;Euryarchaeota;Stenosarchaeagroup;Methanomicrobia;Methanosarcinales;Methanosarcinaceae;Methanimicrococcus_WP_133517056.1
DIFARFKRSMEIKFAEDYGDNRQGGTDITSKTEKFYRLGPEQSPRKREMIKAGKEIAKKRGLAGYNPMMHTGAPLGQRAITPYRISGTDLVCDPDDLHYVNNAAMQQMVDDIKRTNIVGLDMAHDTLEKRLGKEVTPETINNYLENLNHSLPGGAVVQEMMVECHPGLVDDCYVKMFTGNDDLADEIDKQFLIDINKMFPAEQAEQLKAAIGNTSWQALHIPTIVIRSTDGGQTSRWSAMQIGMSFISAYNMCAGEAAVADLSYAAKHAGSINMGEMLPARRVRAPNEPGGVSFGHLCDIVQSSRVNVDDPAKVALEVVGAGCVMYDQIWLGSYMSGGVGFTQYATAGYTDDILDNNLYYNIDYINKKYNNAAKTGTNNKVKATNDIIKDIATESTLFG…
>cellularorganisms;Archaea;Euryarchaeota;Stenosarchaeagroup;Methanomicrobia;Methanosarcinales;Methanosarcinaceae;Methanosarcina;unclassifiedMethanosarcina_WP_048177090.1
DIFAKFKKSMEVKFAQDYGTNQLGGSDIEAKTSKFLRLGPEQSPRKVEMIAAGKEIAEKRGIVGYNPNMHMGAPLGQRAITPYTLSGTDIVAEPDDLHYVNNAAMQQMWDDIRRTCIVGLDMAHETLEKRLGKEVTPETINHYLETLNHAMPGAAVVQEMMIETHPALVDDCYVKIFTGDDALADEIDSQFVININKMFPEEQAEQIKASIGKTTWQAIHIPTIVSRTTDGAQTSRWAAMQIGMSFISAYAMCAGEAAVADLSFSAKHASLVSMGEMLPARRARGPNEPGGLSFGHMADVIQTSRVDVDDPAHVSLEVVGAGCMLYDQIWLGSYMSGGVGFTQYATAAYTDDILDNNTYYDVDYINDKYGGAAAVDKPTVKASLEVVKDIATESTLYGI…
>cellularorganisms;Archaea;Euryarchaeota;Stenosarchaeagroup;Methanomicrobia;Methanosarcinales;Methanosarcinaceae;Methanosarcina_WP_048125107.1
DIFSKFKKSMEVKFTQEFGSNQQSTTDITGKTEKFLRLGPAQDARKAEMIKAGKEIAEKRGLVGYNPMMHTGAPLGQRAITPYTISGTDIVCEPDDLHYVNNSAMQQMWDDIRRTCIVGLDMAHETLEKRLGKEVTPETINHYLETLNHAMPGAAVVQEMMIETHPALVDDCYVKVFTGDDELADEIDKQYVININKMFNEEQAAQLKASIGKTTWQAIHIPTIVSRTTDGAQTSRWAAMQIGMSFISAYNMCAGEAAVADLSFAAKHASLVSMGEMLPARRARGPNEPGGLSFGHMADIIQTSRVKAEDPAKVSLEVVGAGCMLYDQIWLGSYMSGGVGFTQYATAAYTDDVLDNNTYYDVDYINDKYNGAAEVGQPTVKASLDVVKDIATESTIYGI…
>cellularorganisms;Archaea;Euryarchaeota;Stenosarchaeagroup;Methanomicrobia;Methanosarcinales;Methanosarcinaceae;Methanosarcina_WP_048167432.1
DIFAKFKKSMEVKFAQEFGSNKQTGGDITSKTTKFLRLGPEQDNRKVEMIKAGKEIAEKRGLAFYNPMMHSGAPLGQRAITPYTISGTDMVCEPDDLHYVNNAAMQQFWDDIRRTCIVGLDMAHETLEKRLGKEVTPETINHYLEVLNHAMPGAAVVQEMMVETHPALVDDCYVKVFTGDDSLADEIDKQFLIDINKEFPEEQAAQIKASIGKTSWQAIHIPTIVSRTTDGAQTSRWAAMQIGMSFISAYAMCAGEAAVADLSFAAKHAALVSMGEMLPARRARGPNEPGGLSFGHLADIVQTSRKVLDDPAKVALEVVGAGCMLYDQIWLGSYMSGGVGFTQYATAAYTDDILDNNTYYNVDYINDKYNGAAKVGKDNKIKATLEVVKDIATESTIYG…
>cellularorganisms;Archaea;Euryarchaeota;Stenosarchaeagroup;Methanomicrobia;Methanosarcinales;Methanosarcinaceae;Methanosarcina_WP_054299716.1
DIFEKFKKSMEVKFAQEFGSNKQTGGDITSNTTKFLRLGPEQDDRKVEMIKAGKEIAEKRGLAFYNPMMHSGAPLGQRAITPYTISGTDMVCEPDDLHFVNNAAMQQFWDDIRRTCIVGLDMAHETLEKRLGKEVTPETINHYLEVLNHAMPGAAVVQEMMVETHPALVDDCYVKVFTGDDSLADEIDKQFLIDINKEFPEEQAAQIKASIGKTSWQAIHIPTIVSRTTDGAQTSRWAAMQIGMSFISAYAMCAGEAAVADLSFAAKHAALVSMGEMLPARRARGPNEPGGLSFGHLSDIIQTSRKVLDDPAKVALEVVGAGCMLYDQIWLGSYMSGGVGFTQYATAAYTDDILDNNVYYDVDYINDKYNGAANVGKDNKIKATLDVVKDIATESTIYG…
>cellularorganisms;Archaea;Euryarchaeota;Stenosarchaeagroup;Methanomicrobia;Methanosarcinales;Methanosarcinaceae;Methanosarcina_WP_148704465.1
DIFEKFKKSMEVKFAQEFGSNKQTGGDITSNTTKFLRLGPEQDDRKVEMIKAGKEIAEKRGLAFYNPMMHSGAPLGQRAITPYTISGTDMVCEPDDLHFVNNAAMQQFWDDIRRTCIVGLDMAHETLEKRLGKEVTPETINHYLEVLNHAMPGAAVVQEMMVETHPALVDDCYVKVFTGDDSLADEIDKQFLIDINKEFNEEQAAQIKASIGKTSWQAIHIPTIVSRTTDGAQTSRWAAMQIGMSFISAYAMCAGEAAVADLSFAAKHAALVSMGEMLPARRARGPNEPGGLSFGHLSDIIQTSRKVLDDPAKVALEVVGAGCMLYDQIWLGSYMSGGVGFTQYATAAYTDDILDNNTYYNVDYINDKYNGAANVGKDNKVKATLDVVKDIATESTIYG…
>cellularorganisms;Archaea;Euryarchaeota;Stenosarchaeagroup;Methanomicrobia;Methanosarcinales;Methanosarcinaceae;Methanosarcina_WP_048124207.1
DIFSKFKKAMEVKFTQEYGTNQQSTTDITGKTEKFLRLGPAQDARKAEMIKAGKEIAEKRGISFYNPMMHTGAPLGQRAITPYTISGTDMVCEPDDLHYVNNAAMQQMWDDIRRTCIVGLDLAHETLEKRLGKEVTPETINHYLETLNHAMPGAAVVQEMMIETHPALVDDCYVKIFTGDDELADEIDKQYLININKMFTPEQAAQLKASVGKTTWQAIHIPTIVSRTTDGAQTSRWAAMQIGMSFISAYNMCAGEAAVADLSFAAKHAALVSMGEMLPARRARGPNEPGGLSFGHLSDIIQTSRTVTDDPAKVALEVVGAGCMLYDQIWLGSYMSGGVGFTQYATAAYTDDILDNNTYYDVDYINDKYKGAATIGTDNKVKASLEAVKDIATESTLYG…
>cellularorganisms;Archaea;Euryarchaeota;Stenosarchaeagroup;Methanomicrobia;Methanosarcinales;Methanosarcinaceae;Methanosarcina;unclassifiedMethanosarcina_WP_048172209.1
DIFSKFKKSMEVKFTQEYGSNQQSTTDITGKTEKFLRLGPAQDARKAEMIKAGKELAEKRGLAFYNPMMHTGAPLGQRAITPYVISGTDIVAEPDDLHYVNNAAMQQMWDDIRRTCIVGLDMAHETLEKRLGKEVTPETINHYLETLNHAMPGAAVVQEMMVETHPALVDDCYVKIFTGDDELADEIDKQYLININKMFNEEQAAQIKASVGKTTWQAIHIPTIVSRTTDGAQTSRWAAMQIGMSFISAYNMCAGEAAVADLSFAAKHAALVSMGEMLPARRARGPNEPGGLSFGHLSDIIQTSRTVTDDPAKVALEVVGAGCMLYDQIWLGSYMSGGVGFTQYATAAYTDDILDNNVYYDVDYINDKYNGAANLGKDNKVKATLEVVKDIATESTLYG…
>cellularorganisms;Archaea;Euryarchaeota;Stenosarchaeagroup;Methanomicrobia;Methanosarcinales;Methanosarcinaceae;Methanosarcina;unclassifiedMethanosarcina_WP_048131296.1
DIFSKFKKSMEVKFTQEYGSNQQSTTDITDKTEKFLRLGPAQDARKAEMIKAGKELAEKRGLAFYNPMMHTGAPLGQRAITPYVISGTDIVAEPDDLHYVNNAAMQQMWDDIRRTCIVGLDMAHETLEKRLGKEVTPETINHYLETLNHAMPGAAVVQEMMVETHPALVDDCYVKIFTGDDELADEVDKQYVININKMFNEEQAAQIKASIGKTTWQAIHIPTIVSRTTDGAQTSRWAAMQIGMSFISAYNMCAGEAAVADLSFAAKHAALVSMGEMLPARRARGPNEPGGLSFGHLSDIVQTSRTVTDDPAKVALEVVGAGCMLYDQIWLGSYMSGGVGFTQYATAAYTDDILDNNVYYDVDYINDKYNGAANLGKDNKVKATLEVVKDIATESTLYG…
>cellularorganisms;Archaea;Euryarchaeota;Stenosarchaeagroup;Methanomicrobia;Methanosarcinales;Methanosarcinaceae;Methanosarcina_WP_048141827.1
DIFSKFKKSMEVKFTQEYGSNQQSTTDITDKTEKFLRLGPAQDARKAEMIKAGKELAEKRGLAFYNPMMHTGAPLGQRAITPYVISGTDIVAEPDDLHYVNNAAMQQMWDDIRRTCIVGLDMAHETLEKRLGKEVTPETINHYLETLNHAMPGAAVVQEMMVETHPALVDDCYVKIFTGDDELADEVDKQYVININKMFNEEQAAQIKASIGKTTWQAIHIPTIVSRTTDGAQTSRWAAMQIGMSFISAYNMCAGEAAVADLSFAAKHAALVSMGEMLPARRARGPNEPGGLSFGHLSDIVQTSRTVTDDPAKVALEVVGAGCMLYDQIWLGSYMSGGVGFTQYATAAYTDDILDNNVYYDVDYINDKYNGAANLGKDNKVKATLEVVKDIATESTLYG…
>cellularorganisms;Archaea;Euryarchaeota;Stenosarchaeagroup;Methanomicrobia;Methanosarcinales;Methanosarcinaceae;Methanosarcina;unclassifiedMethanosarcina_WP_128505371.1
DIFSKFKKDMEVKFAQEFGSNKQSGGDITSNTTKFLRLGPEQDARKTEMIKAGKEIAEKRGVAFYNPMMHSGAPLGQRAITPYTISGTDIVAEPDDLHYVNNAAMQQMWDDIRRTCIVGLDMAHETLEKRLGKEVTPETINHYLEVLNHAMPGAAVVQEMMVETHPALVDDCYVKIFTGDDALADEIDKQFLIDINKEFSEEQAAQIRASIGKTTWQAIHIPTIVSRTTDGAQTSRWAAMQIGMSFISAYSMCAGEAAVADLSFAAKHAALVSMGEMLPARRARGPNEPGGLSFGHLSDIVQTSRTSEDPAKIALEVVGAGCMLYDQIWLGSYMSGGVGFTQYATAAYTDDILDNNVYYDVDYINDKYNGAANVGKDNKVKATLEVVKDIATESTIYGI…
>cellularorganisms;Archaea;Euryarchaeota;Stenosarchaeagroup;Methanomicrobia;Methanosarcinales;Methanosarcinaceae;Methanosarcina_WP_048123270.1
DIFSKFKNSMEVKFAQEFGSNKQTGVDITGKTEKFLRLGPEQDPRKVEMIKAGKEIAEKRGIAFYNPMMHSGAPLGQRAITPYVISGTDIVCEPDDLHYVNNAAMQQMWDDIRRTCIVGLDMAHETLEKRLGKEVTPETINHYLEVLNHAMPGAAVVQEMMVETHPALVDDCYVKVFTGDDALADEIDKQFLIDINKEFPEEQAAQIKASIGKTTWQAIHIPTIVSRTTDGAQTSRWAAMQIGMSFISAYAMCAGEAAVADLSFAAKHAALVSMGEMLPARRARGPNEPGGLSFGHMSDIVQTSRVSDDPGKISLEVVGAGTMLYDQIWLGSYMSGGVGFTQYATAAYTDDILDNNVYYNIDYINDKYNGAATIGKDNKVKATLEVVKDIATESTLYGI…
>cellularorganisms;Archaea;Euryarchaeota;Stenosarchaeagroup;Methanomicrobia;Methanosarcinales;Methanosarcinaceae;Methanosarcina_WP_048136663.1
DIFSKFKKSMEVKFTQEYGSNQQSGGDITGKTEKFLRLGPEQDARKVEMIKAGKEIAEKRGIAFYNPMMHMGAPLGQRAITPYTISGTDIVAEPDDLHYVNNAAMQQMWDDIRRTCIVGLDMAHETLEKRLGKEVTPETINHYLEVLNHAMPGAAVVQEMMVETHPALVDDCYVKIFTGDDELADEVDKQFVININKMFNEEQAAQIKASIGKTTWQAIHIPTIVSRTTDGAQTSRWAAMQIGMSFISAYAMCAGEAAVADLSFAAKHAALVSMGEMLPARRARGPNEPGGLSFGHLSDIIQTSRTSEDPAKIALEVVGAGCMLYDQIWLGSYMSGGVGFTQYATAAYTDDILDNNVYYDVDYINDKYNGAANVGKDNKIKATLEVVKDIATESTLYGI…
>cellularorganisms;Archaea;Euryarchaeota;Stenosarchaeagroup;Methanomicrobia;Methanosarcinales;Methanosarcinaceae;Methanosarcina_WP_048044585.1
DIFSKFKKSMEVKFTQEYGSNQQTGGDITGKTEKFLRLGPEQDARKAEMIKAGKEIAEKRGIAFYNPMMHSGAPLGQRAITPYTISGTDIVAEPDDLHYVNNAAMQQMWDDIRRTCIVGLDMAHETLEKRLGKEVTPETINHYLEVLNHAMPGAAVVQEMMVETHPALVDDCYVKVFTGDDELADEIDKQYVININKMFSEEQAAQIKASIGKTSWQAIHIPTIVSRTTDGAQTSRWAAMQIGMSFISAYAMCAGEAAVADLSFAAKHAALVSMGEMLPARRARGPNEPGGLSFGHLSDIIQTSRTSQDPAKIALEVVGAGCMLYDQIWLGSYMSGGVGFTQYATAAYTDDILDNNVYYDVDYINDKYNGAATVGKDNKIKATLEVVKDIATESTLYGI…
>cellularorganisms;Archaea;Euryarchaeota;Stenosarchaeagroup;Methanomicrobia;Methanosarcinales;Methanosarcinaceae;Methanosarcina_WP_048048304.1
DIFSKFKKSMEVKFTQEYGSNQQTGGDITGKTEKFLRLGPEQDARKAEMIKAGKEIAEKRGIAFYNPMMHSGAPLGQRAITPYTISGTDIVAEPDDLHYVNNAAMQQMWDDIRRTCIVGLDMAHETLEKRLGKEVTPETINHYLEVLNHAMPGAAVVQEMMVETHPALVDDCYVKVFTGDDELADEIDKQYVININKMFSEEQAAQIKASIGKTSWQAIHIPTIVSRTTDGAQTSRWAAMQIGMSFISAYAMCAGEAAVADLSFAAKHAALVSMGEMLPARRARGPNEPGGLSFGHLSDIIQTSRTSQDPAKIALEVVGAGCMLYDQIWLGSYMSGGVGFTQYATAAYTDDILDNNVYYDVDYINDKYNGAANLGTDNKVKATLDVVKDIATESTLYGI…
>cellularorganisms;Archaea;Euryarchaeota;Stenosarchaeagroup;Methanomicrobia;Methanosarcinales;Methanosarcinaceae;Methanosarcina_WP_048037303.1
DIFSKFKKSMEVKFTQEYGSNQQTGGDITGKTEKFLRLGPEQDARKAEMIKAGKEIAEKRGIAFYNPMMHSGAPLGQRAITPYTISGTDIVAEPDDLHYVNNAAMQQMWDDIRRTCIVGLDMAHETLEKRLGKEVTPETINHYLEVLNHAMPGAAVVQEMMVETHPALVDDCYVKVFTGDDELADEIDKQYVININKMFSEEQAAQIKASIGKTSWQAIHIPTIVSRTTDGAQTSRWAAMQIGMSFISAYAMCAGEAAVADLSFAAKHAALVSMGEMLPARRARGPNEPGGLSFGHLSDIIQTSRTSQDPAKIALEVVGAGCMLYDQIWLGSYMSGGVGFTQYATAAYTDDILDNNVYYDVDYINDKYNGAANLGTDNKVKATLDVVKDIATESTLYGI…
>cellularorganisms;Archaea;Euryarchaeota;Stenosarchaeagroup;Methanomicrobia;Methanosarcinales;Methanosarcinaceae;Methanosarcina_WP_048050667.1
DIFSKFKKSMEVKFTQEYGSNQQTGGDITAKTEKFLRLGPEQDARKAEMIKAGKEIAEKRGIAFYNPMMHSGAPLGQRAITPYTISGTDIVAEPDDLHYVNNAAMQQMWDDIRRTCIVGLDMAHETLEKRLGKEVTPETINHYLEVLNHAMPGAAVVQEMMVETHPALVDDCYVKVFTGDDELADEIDKQYVININKMFSEEQAAQIKASIGKTSWQAIHIPTIVSRTTDGAQTSRWAAMQIGMSFISAYAMCAGEAAVADLSFAAKHAALVSMGEMLPARRARGPNEPGGLSFGHLSDIIQTSRTSQDPAKIALEVVGAGCMLYDQIWLGSYMSGGVGFTQYATAAYTDDILDNNVYYDVDYINDKYNGAANLGTDNKVKATLDVVKDIATESTLYGI…
>cellularorganisms;Archaea;Euryarchaeota;Stenosarchaeagroup;Methanomicrobia;Methanosarcinales;Methanosarcinaceae;Methanosarcina_WP_048037134.1
DIFSKFKKSMEVKFTQEYGSNQQTGGDITGKTEKFLRLGPEQDARKAEMIKAGKEIAEKRGIAFYNPMMHSGAPLGQRAITPYTISGTDIVAEPDDLHYVNNAAMQQMWDDIRRTCIVGLDMAHETLEKRLGKEVTPETINHYLEVLNHAMPGAAVVQEMMVETHPALVDDCYVKVFTGDDELADEIDKQYVININKMFSEEQAAQIKASIGKTSWQAIHIPTIVSRTTDGAQTSRWAAMQIGMSFISAYAMCAGEAAVADLSFAAKHAALVSMGEMLPARRARGPNEPGGLSFGHLSDIIQTSRTSQDPAKIALEVVGAGCMLYDQIWLGSYMSGGVGFTQYATAAYTDDILDNNVYYDVDYINDKYNGAANLGTDNKVKATLDVVKDIATESTLYGI…
>cellularorganisms;Archaea;Euryarchaeota;Stenosarchaeagroup;Methanomicrobia;Methanosarcinales;Methanosarcinaceae;Methanosarcina_WP_011033189.1
DIFSKFKKSMEVKFTQEYGSNQQAGGDITGKTAKFLRLGPEQDARKAEMIKAGKEIAEKRGIAFYNPMMHSGAPLGQRAITPYTLSGTDIVAEPDDLHYVNNAAMQQMWDDIRRTCIVGLDMAHETLEKRLGKEVTPETINHYLEVLNHAMPGAAVVQEMMVETHPALVDDCYVKVFTGDDELADEIDKQYVININKMFSEEQAAQIKASMGKTTWQAIHIPTIVSRTTDGAQTSRWAAMQIGMSFISAYAMCAGEAAVADLSFAAKHAALVSMGEMLPARRARGPNEPGGLSFGHLADIIQTSRVSQDPAKIALEVVGAGCMLYDQIWLGSYMSGGVGFTQYATAAYTDDILDNNTYYDVDYINDKYNGAANLGTDNKVKATLDVVKDIATESTLYGI…
>cellularorganisms;Archaea;Euryarchaeota;Stenosarchaeagroup;Methanomicrobia;Methanosarcinales;Methanosarcinaceae;Methanosarcina_WP_011024419.1
DIFAKFKKSMEVKFTQEYGSNKQAGGDITGKTEKFLRLGPEQDARKQEMIKAGKEIAEKRGIAFYNPMMHMGAPLGQRAITPYTISGTDIVAEPDDLHYVNNAAMQQMWDDIRRTCIVGLDMAHETLEKRLGKEVTPETINHYLETLNHAMPGAAVVQEMMVETHPALVDDCYVKIFTGDDELADEIDKQYVINVNKMFSEEQAAQIKASIGKTTWQAIHIPTIVSRTTDGAQTSRWAAMQIGMSFISAYAMCAGEAAVADLSFAAKHAALVSMGEMLPARRARGPNEPGGLSFGHLSDIVQTSRVSKDPAKIALEVVGAGCMLYDQIWLGSYMSGGVGFTQYATAAYTDDILDNNTYYDVDYINDKYNGAANLGTDNKVKATLDVVKDIATESTLYGI…
>cellularorganisms;Archaea;Euryarchaeota;Stenosarchaeagroup;Methanomicrobia;Methanosarcinales;Methanosarcinaceae;Methanosarcina_WP_048174272.1
DIFSKFKKSMEVKFTQEYGSNQQAGGDITGKTEKFLRLGPEQDARKQEMIKAGKEIAEKRGIAFYNPMMHMGAPLGQRAITPYTVSGTDIVAEPDDLHYVNNAAMQQMWDDIRRTCIVGLDMAHETLEKRLGKEVTPETINHYLETLNHAMPGAAVVQEMMVETHPALVDDCYVKIFTGDDELADEVDKQYVININKMFSEEQAAQIKASIGKTTWQAIHIPTIVSRTTDGAQTSRWAAMQIGMSFISAYAMCAGEAAVADLSFAAKHAALVSMGEMLPARRARGPNEPGGLSFGHLSDIVQTSRVSKDPAKIALEVVGAGCMLYDQIWLGSYMSGGVGFTQYATAAYTDDILDNNTYYDVDYINDKYNGAANLGTDNKVKATLDVVKDIATESTLYGI…
>cellularorganisms;Archaea;Euryarchaeota;Stenosarchaeagroup;Methanomicrobia;Methanosarcinales;Methanosarcinaceae;Methanosarcina;unclassifiedMethanosarcina_WP_048157992.1
DIFSKFKNSMEVKFAQEFGSNKQTGVDITGKTKKFLRLGPEQDPRKVEMIKAGKEIAEKRGIAFYNPMMHSGAPLGQRAITPYVISGTDIVCEPDDLHYVNNAAMQQMWDDIRRTCIVGLDMAHETLEKRLGKEVTPETINHYLEVLNHAMPGAAVVQEMMVETHPALVDDCYVKVFTGDDALADEIDKQFLIDINKEFSEEQAAQIKASIGKTSWQAIHIPTIVSRTTDGAQTSRWAAMQIGMSFISAYAMCAGEAAVADLSFAAKHAALVSMGEMLPARRARGPNEPGGLSFGHLSDIVQTSRTSQDPAKIALEVVGAGCMLYDQIWLGSYMSGGVGFTQYATAAYTDDILDNNVYYDVDYINDKYNGAANVGKDNKVKASLDVVKDIATESTLYGI…
>cellularorganisms;Archaea;Euryarchaeota;Stenosarchaeagroup;Methanomicrobia;Methanosarcinales;Methanosarcinaceae;Methanosarcina_WP_011305916.1
DIFSKFKKDMEVKFAQEFGSNKQTGGDITDKTAKFLRLGPEQDPRKVEMIKAGKEIAEKRGIAFYNPMMHSGAPLGQRAITPYTISGTDIVCEPDDLHYVNNAAMQQMWDDIRRTCIVGLDMAHETLEKRLGKEVTPETINHYLEVLNHAMPGAAVVQEMMVETHPALVDDCYVKVFTGDDALADEIDKQFLIDINKEFSEEQAAQIKASIGKTSWQAIHIPTIVSRTTDGAQTSRWAAMQIGMSFISAYAMCAGEAAVADLSFAAKHAALVSMGEMLPARRARGPNEPGGLSFGHLSDIVQTSRVSEDPAKIALEVVGAGCMLYDQIWLGSYMSGGVGFTQYATAAYTDDILDNNTYYDVDYINDKYNGAATVGKDNKVKASLEVVKDIATESTLYGI…
>cellularorganisms;Archaea;Euryarchaeota;Stenosarchaeagroup;Methanomicrobia;Methanosarcinales;Methanosarcinaceae;Methanosarcina_WP_095645536.1
DIFSKFKKDMEVKFAQEFGSNQQSGGDITGKTEKFLRLGPEQDPRKVEMIKAGKEIAEKRGIAFYNPMMHSGAPLGQRAITPYTISGTDIVCEPDDLHYVNNAAMQQMWDDIRRTCIVGLDLAHETLEKRLGKEVTPETINHYLEVLNHAMPGAAVVQEMMVETHPALVDDCYVKVFTGDDALADEIDKQFLIDINKEFSEEQAAQIKASIGKTSWQAIHIPTIVSRTTDGAQTSRWAAMQIGMSFISAYAMCAGEAAVADLSFAAKHAALVSMGEMLPARRARGPNEPGGLSFGHLSDIIQTSRTSEDPAKIALEVVGAGCMLYDQIWLGSYMSGGVGFTQYATAAYTDDILDNNVYYDVDYINDKYNGAANVGKDNKVKATLDVVKDIATESTLYGI…
>cellularorganisms;Archaea;Euryarchaeota;Stenosarchaeagroup;Methanomicrobia;Methanosarcinales;Methanosarcinaceae_WP_048120720.1
DIFSKFKKDMEVKFAQEFGANKQTGGDITGKTEKFLRLGPEQDPRKVEMIKAGKEIAEKRGISFYNPMMHSGAPLGQRAITPYTISGTDIVAEPDDLHYVNNAAMQQMWDDIRRTCVVGLDMAHETLEKRLGKEVTPETINHYLEVLNHAMPGAAVVQEMMVETHPALVDDCYVKVFTGDDALADEIDKQYLIDINKEFSEEQAAQIKASIGKTSWQAIHIPTIVSRTTDGAQTTRWAAMQIGMSFISAYAMCAGEAAVADLSFAAKHAAAVSMGEMLPARRARGPNEPGGLSFGHLSDIIQTSRVSKDPAKIALEVVGAGCMLYDQIWLGSYMSGGVGFTQYATAAYTDDILDNNVYYDVDYINDKYNGAANVGKDNKVKASLDVVKDIATESTLYGI…
>cellularorganisms;Archaea;Euryarchaeota;Stenosarchaeagroup;Methanomicrobia;Methanosarcinales;Methanosarcinaceae;Methanosarcina_WP_048108547.1
DIFSKFKKDMEVKFAQEFGSNKQTGGDITGKTEKFLRLGPEQDPRKVEMIKAGKEIAEKRGIAFYNPMMHSGAPLGQRAITPYTISGTDIVAEPDDLHYVNNAAMQQMWDDIRRTCVVGLDMAHETLEKRLGKEVTPETINHYLEVLNHAMPGAAVVQEMMVETHPALVDDCYVKVFTGDDALADEIDKQFLIDINKEFSEEQAAQIKASIGKTSWQAIHIPTIVSRTTDGAQTPRWAAMQIGMSFISAYAMCAGEAAVADLSFAAKHAALVSMGEMLPARRARGPNEPGGLSFGHLSDIIQTSRTSEDPAKIALEVVGAGCMLYDQIWLGSYMSGGVGFTQYATAAYTDDILDNNVYYDVDYINDKYNGAANVGKDNKVKATLEVVKDIATESTLYGI…
>cellularorganisms;Archaea;Euryarchaeota;Stenosarchaeagroup;Methanomicrobia;Methanosarcinales;Methanosarcinaceae;Methanohalobium_WP_013194366.1
DKERRFKKELERKFTQEFGDNKQSGGEITDKKTEYQRMGVAQSPRKMEMLKAGQELSKKRGLVGYNPDLHAGGVQLGQRALTPSYLSGTDMLTEMDDLHYVNNAAMQQMWDDIRRTCIVGMDSAHETLEKRLGIEVTPETINHYLEVLNHAIPGGAVVQEHMVETHPGLTEDCYVKIFTGDDDLADEIDDQFLIDIDKEFPEDQAQQLKESIGKTTWQVAHIPTVVSRTTDGGQTRRWMAMQLGMSFINAYHMCAGEAAVADLSYAAKHASVINMGEMLPARRARAENEPGGIPFGHMADIIQTSRAYPDDPAKTALEVVGAGCMLYDQIWLGSYMSGGVGFTQYATAAYTNNILDDNLYYDIEYINDKYNNAGKPGADNKAPATMDVVKDIATESTLY…
>cellularorganisms;Archaea;Euryarchaeota;Stenosarchaeagroup;Methanomicrobia;Methanosarcinales;Methanosarcinaceae;Methanohalophilus;unclassifiedMethanohalophilus_WP_129596984.1
DRKRMFQKDLENKFTKEHGTNKMGGGDITDMRIPYYRLGVDQNPRKLEMKKVGKEIAEKRGLAGYNPMMHCGGIPLGQRALTPSFISGNDDMMVENDDLHYVNNAAMQQMWDDIRRTCIVGMDMAHETLEKRLGIEVTPETINHYLEVLNHALPGSAVVQEHMVESHPALVDDCYVKIFTGDDELADEIDDQFLIDIDKQFPAEQAEQLKSAIGNTTWQAAHIPTIVSRTTDGGQTTRWTAMQIGMSYIAAYGMCAGEAAVADLSYAAKHAGVVGMGDMLPARRARAPNEPGGIPFGNLADIIQTSRINPDDPADVTLEVVGAGCMLYDQIWLGSYMSGGVGFTQYSTAAYTNNILDDNLYYDVEYINDKYDGAADKGIDNKVAPSMDVIKDIATESTL…
>cellularorganisms;Archaea;Euryarchaeota;Stenosarchaeagroup;Methanomicrobia;Methanosarcinales;Methanosarcinaceae;Methanohalophilus;unclassifiedMethanohalophilus_WP_123136699.1
DRKRMFQKDLETKFTKEHGTNKMEGGDITDMRIPYYRLGVDQNPRKLEMKKVGKEIAEKRGLAGYNPMMHCGGIPLGQRALTPSFISGNDDMMVENDDLHYVNNAAMQQMWDDIRRTCIVGMDMAHETLEKRLGIEVTPETINHYLEVLNHALPGGAIVQEHMVETHPALVDDCYVKIFTGDDELADEIDDQFLIDIDKQFPAEQAEQLKSSIGNTTWQAAHIPTIVSRTTDGGQTTRWTAMQIGMSYIAAYGMCAGEAAVADLSYAAKHAGVVNMGDMLPARRARAPNEPGGVTFGNLSDIVQTSRVNPDDPANVTLEVVGAGCMLYDQIWLGSYMSGGVGFTQYSTAAYTNNILDDNLYYDVEYINDKYDGAADKGIDNKVAPSMDVIKDIATESTL…
>cellularorganisms;Archaea;Euryarchaeota;Stenosarchaeagroup;Methanomicrobia;Methanosarcinales;Methanosarcinaceae;Methanohalophilus_WP_013037080.1
DRKRMFQKDLEVKFTKEHGTNKMEGGDITDMRIPYYRLGVDQNPRKLEMKKVGKDIAEKRGLAGYNPMMHCGGIPLGQRALTPSFISGNDDMMVENDDLHYVNNAAMQQMWDDIRRTCIVGMDMAHETLEKRLSIEVTPETINHYLEVLNHALPGGAVVQEHMVESHPALVDDCYVKIFTGDDELADEIDDQFLIDIDKQFPAEQAEQLKASIGNTTWQAAHIPTIVSRTTDGGQTTRWTAMQIGMSYIAAYGMCAGEAAVADLSYAAKHAGVVNMGDMLPARRARAPNEPGGVTFGNLSDIVQTSRVNPDDPANVTLEVVGAGCMLYDQIWLGSYMSGGVGFTQYSTAAYTNNILDDNLYYDVEYINDKYDGAAEKGIDNKVAPSMDVIKDIATESTL…
>cellularorganisms;Archaea;Euryarchaeota;Stenosarchaeagroup;Methanomicrobia;Methanosarcinales;Methanosarcinaceae;Methanohalophilus_WP_072359425.1
DRKRMFQKDLETKFTKEHGTNKMEGGDITDMRIPYYRLGVDQNPRKLEMKKVGKDIAEKRGLAGYNPMMHCGGIPLGQRALTPSFISGHDDMMVENDDLHYVNNAAMQQMWDDIRRTCIVGMDMAHETLEKRLSIEVTPETINHYLEVLNHALPGGAVVQEHMVESHPALVDDCYVKIFTGDDELADEIDDQFLIDIDKQFPAEQAEQLKSAIGNTTWQAAHIPTIVSRTTDGGQTTRWTAMQIGMSYIAAYGMCAGEAAVADLSYAAKHAGVVNMGDMLPARRARAPNEPGGVTFGNLSDIVQTSRVNPDDPANVTLEVVGAGCMLYDQIWLGSYMSGGVGFTQYSTAAYTNNILDDNLYYDVEYINDKYDGAADKGIDNKVAPSMDVIKDIATESTL…
>cellularorganisms;Archaea;Euryarchaeota;Stenosarchaeagroup;Methanomicrobia;Methanosarcinales;Methanosarcinaceae;Methanohalophilus_WP_072560206.1
DRKRMFQKDLETKFTKEHGTNKMEGGDITDMRIPYYRLGVDQNPRKLEMKKVGKDIAEKRGLAGYNPMMHCGGIPLGQRALTPSFISGNDDMMVENDDLHYVNNAAMQQMWDDIRRTCIVGMDMAHETLEKRLSIEVTPETINHYLEVLNHALPGGAVVQEHMVESHPALVDDCYVKIFTGDDELADEIDDQFLIDIDKQFPAEQAEQLKSAIGNTTWQAAHIPTIVSRTTDGGQTTRWTAMQIGMSYIAAYGMCAGEAAVADLSYAAKHAGVVNMGDMLPARRARAPNEPGGVTFGNLSDIIQTSRINPDDPANVTLEVVGAGCMLYDQIWLGSYMSGGVGFTQYSTAAYTNNILDDNLYYDVEYINDKYDGAADKGIDNKVAPSMDVIKDIATESTL…
>cellularorganisms;Archaea;Euryarchaeota;Stenosarchaeagroup;Methanomicrobia;Methanosarcinales;Methanosarcinaceae;Methanohalophilus;unclassifiedMethanohalophilus_WP_128754440.1
DRKRMFQKDLENKFTKEHGTNKMGGGDITDMRIPYYRLGVDQNPRKLEMKKVGKEIAEKRGLAGYNPMMHCGGIPLGQRALTPSFISGNDDMMVENDDLHYVNNAAMQQMWDDIRRTCIVGMDMAHETLEKRLSIEVTPETINHYLEVLNHALPGGAVVQEHMVETHPALVDDCYVKIFTGDDELADEIDDQFLIDIDKQFPAEQAEQLKSSIGNTTWQAAHIPTIVSRTTDGGQTTRWTAMQIGMSYIAAYGMCAGEAAVADLSYAAKHAGVVNMGDMLPARRARAPNEPGGVTFGNLSDIIQTSRVNPDDPANVTLEVVGAGCMLYDQIWLGSYMSGGVGFTQYSTAAYTNNILDDNLYYDVEYINDKYDGAADKGIDNKVTPSMDVIKDIATESTL…
>cellularorganisms;Archaea;Euryarchaeota;Stenosarchaeagroup;Methanomicrobia;Methanosarcinales;Methanosarcinaceae;Methanohalophilus_WP_105460658.1
DRKRMFQKDLENKFTKEHGTNKMEGGDITDMRIPYYRLGVDQNPRKLEMKKVGKEIAEKRGLAGYNPMMHCGGIPLGQRALTPSFISGNDDMMVENDDLHYVNNAAMQQMWDDIRRTCIVGMDMAHETLEKRLGIEVTPETINHYLEVLNHALPGGAVVQEHMVETHPALVDDCYVKIFTGDDELADEIDDQFLIDIDKQFPAEQAEQLKSSIGKTTWQAAHIPTIVSRTTDGGQTTRWTAMQIGMSYIAAYGMCAGEAAVADLSYAAKHASVVNMGDMLPARRARAPNEPGGVTFGNLADIVQTSRTDPEDPAHVTLETVGAGCMLYDQIWLGSYMSGGVGFTQYSTAAYTNNILDDNLYYDVEYINDKYDGAADKGIDNKVTPSMDVIKDIATESTL…
>cellularorganisms;Archaea;Euryarchaeota;Stenosarchaeagroup;Methanomicrobia;Methanosarcinales;Methanosarcinaceae;Methanohalophilus_WP_096712228.1
DRKRMFQKDLENKFTKEHGTNKMEGGDITDMRIPYYRLGVDQNPRKLEMKKVGKEIAEKRGLAGYNPMMHCGGIPLGQRALTPSFISGNDDMMVENDDLHYVNNAAMQQMWDDIRRTCIVGMDMAHETLEKRLGIEVTPETINHYLEVLNHALPGGAVVQEHMVETHPALVDDCYVKIFTGDDELADEIDDQFLIDIDKQFPAEQAEQLKSSIGNTTWQAAHIPTIVSRTTDGGQTTRWTAMQIGMSYIAAYGMCAGEAAVADLSYAAKHAGVVNMGDMLPARRARAPNEPGGVTFGNLADIVQTSRTDPEDPAHVTLEVVGAGCMLYDQIWLGSYMSGGVGFTQYSTAAYTNNILDDNLYYDVEYINDKYDGAADKGIDNKVTPSMDVIKDIATESTL…
>cellularorganisms;Archaea;Euryarchaeota;Stenosarchaeagroup;Methanomicrobia;Methanosarcinales;Methanosarcinaceae;Methanosalsum_WP_013898158.1
DRERRFKKQLEIKFTKEFGDNKQSGGSITDTRNKYHRLGVDQDPRKREMREAGQKVAKERGLVGYNPMMHCGGIPLGQRAITPSFVSGTDIMVEPDDLHYVNNAAMQQMWDDIRRTCIVGLDMAHETLEKRLGMEVTPETINHYLEVLNHALPGGAVVQEYMVETHPALVDDCYVKIFTGDDDLADEIDKQFLIDINKEFPEEQAEQLKKSIGKTTWQAAHIPTIVSRTTDGGQTSRWIAMQVGMSFISAYNMCAGEAAVADLSYSAKHAAVVSMGDMLPARRARAPNEPGGLTFGHMADIVQTSRKTPEDPANIALEVVGAGCMLYDQIWLGSYMSGGVGFTQYATAAYTNNILDDNLYYDVDYINDKYDGAANTGTDNKVKPTLDVVKDIATESTIY…
>cellularorganisms;Archaea;Euryarchaeota;Stenosarchaeagroup;Methanomicrobia;Methanosarcinales;Methanosarcinaceae;Methanomethylovorans_WP_015325028.1
DKKMFAKHLEIKFTKEHGANKMEGGKITDMVGKYYRLGVDQNPRKVEMKKAGQELAKKRGLVGYNPMMHCGGIPLGQRALTPSFISGTDMMVEVDDLHYVNNAAMQQMWDDIRRTCIVGIDLAHETLEKRLGIEVTPETINFYLETLNHALPGGAVVQEHMVETHPALVDDCYCKIFTGDDELADEIDKQFLIDINKEFPEEQAAQIKAAIGKTTWQAAHIPTVVSRVTDGAQTTRWMAMQVGMSFISAYSMCAGEAAVADLSYAAKHAGVISMGEMLPARRARGPNEPGGISFGHLSDIVQTSRVDPEDPAHVALEVVGAGCMLYDQIWLGSYMSGGVGFTQYATAAYTNNILDDNLYYNVDYINDKYNGAAKKGTDNKVKATLEVVKDIATESTLYG…
>cellularorganisms;Archaea;Euryarchaeota;Stenosarchaeagroup;Methanomicrobia;Methanosarcinales;Methanosarcinaceae;Methanococcoides;unclassifiedMethanococcoides_WP_172363465.1
DRKRMFQKDLEIKFTKAHGDNKMEGGEITDKKVTYYRLGVDQNPRKVEMKKAGQEMADKRGLVGYNPMMHCGGIPLGQRALTPSFISGTDIMVESDDLHYVNNAAMQQMWDDIRRTTIVGMDMAHETLEKRLGIEVTPETINHYLEVLNHALPGGAVVQEHMVETHPALVDDCYCKIFTGDDELADEIDPQFLIDINKQFPEEQAEALKEAIGKTTWQAAHIPTVVSRTTDGAQTSRWMAMQVGMSFIAAYNMCAGEAAVADLSYAAKHAGVISMGDMLPARRARGPNEPGGISFGHMADIIQTSRVDAEDPAHVALEVVGAGCMLFDQIWLGSYMSGGVGFTQYATAAYTNNILDDNLYYNVDYINDKYDGAANKGTDNKVKATMDVVKDIATESTIY…
>cellularorganisms;Archaea;Euryarchaeota;Stenosarchaeagroup;Methanomicrobia;Methanosarcinales;Methanosarcinaceae;Methanococcoides_WP_011500403.1
DRKRMFQKDLEIKFTKAHGDNKMEGGEITDKKVTYYRLGVDQNPRKVEMRKAGQEIADKRGLVGYNPMMHCGGIPLGQRALTPSFISGTDIMVESDDLHYVNNAAMQQMWDDIRRTTIVGMDMAHETLEKRLGIEVTPETINHYLEVLNHALPGGAVVQEHMVETHPALVDDCYCKIFTGDDELADEIDDQFLININKQFPEEQAEALKAAIGKTTWQAAHIPTIVSRTTDGAQTSRWMAMQVGMSFIAAYNMCAGEAAVADLSYAAKHAGVISMGDMLPARRARGPNEPGGISFGHMADIIQTSRVDAEDPAHVALEVVGAGCMLYDQIWLGSYMSGGVGFTQYATAAYTNNILDDNLYYNVDYINDKYDGAANKGADNKVKATMDVVKDIATESTIY…
>cellularorganisms;Archaea;Euryarchaeota;Stenosarchaeagroup;Methanomicrobia;Methanosarcinales;Methanosarcinaceae;Methanococcoides;unclassifiedMethanococcoides_WP_135613124.1
DRKRLFQKDLEIKFTKEHGDNKMEGGEITDKKVTYYRLGVDQNPRKVEMKKAGQDMAAARGLVGYNPMMHCGGIPLGQRALTPSFISGTDIMVESDDLHYVNNAAMQQMWDDIRRTTIVGMDMAHETLEKRLGIEVTPETINHYLEVLNHALPGGAVVQEHMVETHPALVDDCYCKIFTGDDELADEIDDQFLIDINKQFPEEQAEALKAAIGKTTWQAAHIPTVVSRTTDGAQTSRWMAMQVGMSFIAAYNMCAGEAAVADLSYAAKHAGVISMGDMLPARRARGPNEPGGISFGHMADIVQTSRVDAEDPAHVALEVVGAGCMLYDQIWLGSYMSGGVGFTQYATAAYTNNILDDNLYYNVDYINDKYDGAANKGTDNKVKATMDVVKDIATESTIY…
>cellularorganisms;Archaea;Euryarchaeota;Stenosarchaeagroup;Methanomicrobia;Methanosarcinales;Methanosarcinaceae_WP_091690538.1
DRKRLFQKELEVKFTKEHGDNKMEGGEITDKKVTYYRLGVDQNPRKVEMKKAGQEMAAARGLVGYNPMMHCGGIPLGQRALTPSFISGTDIMVESDDLHYVNNAAMQQMWDDIRRTTIVGMDMAHETLEKRLGIEVTPETINHYLEVLNHALPGGAVVQEHMVETHPALVDDCYCKIFTGDDELADEIDDQFLIDINKQFPEEQAEALKAAIGKTTWQAAHIPTVVSRTTDGAQTSRWMAMQVGMSFIAAYNMCAGEAAVADLSYAAKHAGVISMGDMLPARRARGPNEPGGISFGHMADIIQTSRVDAEDPAHVALEVVGAGCMLYDQIWLGSYMSGGVGFTQYATAAYTNNILDDNIYYNVDYINDKYDGAANKGTDNKVKATMDVVKDIATESTIY…
>cellularorganisms;Archaea;Euryarchaeota;Stenosarchaeagroup;Methanomicrobia;Methanosarcinales;Methanosarcinaceae;Methanococcoides_WP_048204805.1
DRKRLFQKELEVKFTKEHGDNKMEGGEITDKKVTYYRLGVDQNPRKVEMKKAGQEMAKARGLVGYNPMMHCGGIPLGQRAITPSFVSGTDIMVETDDLHYVNNAAMQQMWDDIRRTTIVGMDMAHETLEKRLGIEVTPETINHYLEVLNHALPGGAVVQEHMVETHPALVDDCYVKIFTGDDELADEIDDQFLIDINKQFPEDQAEALKAAIGKTTWQAAHIPTVVSRTTDGAQTSRWMAMQVGMSFIAAYNMCAGEAAVADLSYAAKHAGVISMGDMLPARRARGPNEPGGISFGHMADIVQTSRVDAEDPAHVALEVVGAGCMLYDQIWLGSYMSGGVGFTQYATAAYTNNILDDNLYYNVDYINDKYDGAANKGTDNKVKATMDVVKDIATESTIY…
>cellularorganisms;Archaea;Euryarchaeota;Stenosarchaeagroup;Methanomicrobia;Methanosarcinales;Methanosarcinaceae;Methanococcoides_WP_048193230.1
DRKRLFQKDLEIKFTKEHGDNKMEGGEITDKKVTYYRLGVDQNPRKVEMKKAGQEMAAARGLVGYNPMMHCGGIPLGQRAITPSFISGTDIMVETDDLHYVNNAAMQQMWDDIRRTTIVGMDMAHETLEKRLGIEVTPETINHYLEVLNHALPGGAVVQEHMVETHPALVDDCYVKIFTGDDELADEIDSQFLIDINKQFPEDQAEALKAAIGKTTWQAAHIPTVVSRTTDGAQTSRWMAMQVGMSFIAAYNMCAGEAAVADLSYAAKHAGVISMGDMLPARRARGPNEPGGISFGHMADIIQTSRVDAEDPAHVALEVVGGGCMLYDQIWLGSYMSGGVGFTQYATAAYTNNILDDNLYYNVDYINDKYDGAANKGTDNKVKATMDVVKDIATESTIY…
>cellularorganisms;Archaea;Euryarchaeota;Stenosarchaeagroup;Methanomicrobia;Methanosarcinales;Methanosarcinaceae;Methanolobus_WP_176964624.1
DRQRKFAKQMEIKFTKEHGTNKMEGGEITDKHVKYYRLGVDQNPRKLEMKKAGAELAKKRGLVGYNPMMHCGGIPLGQRALTPSFLSGTDMMVEIDDLHYVNNSAMQQMWDDIRRSIVVGMDLAHETLEKRLGIEVTPETINHYLETLNHALPGGAVVQEHMVETHPALVDDCYVKMFTGDDELADEIDSQFLIDINKEFPEEQAEQIKEAIGKTSWQAAHIPTIVSRTTDGGQTSRWMAMQVGMSFISAYSMCAGEAAVADLSYAAKHAGVIQMGDMLPARRARAPNEPGGIPFGHMADIVQTSRVDAEDPAHVALEVVGAGCMLYDQIWLGSYMSGGVGFTQYATAAYCNNILDDNLYYNVDYINDKYDGAANKGKDNKIAANLDVVKDIATESTIY…
>cellularorganisms;Archaea;Euryarchaeota;Stenosarchaeagroup;Methanomicrobia;Methanosarcinales;Methanosarcinaceae;Methanolobus;unclassifiedMethanolobus_WP_135388105.1
DRQRKFAKQMEIKFTKEHGSNKMEGGEITDKNVTYYRLGVDQNPRKVEMKKAGQEISKKRGLVGYNPMMHCGGIPLGQRALTPSFLSGTDMMVEMDDLHYVNNAAMQQMWDDIRRTCVVGMDMAHETLEKRLGIEVTPETINHYLETLNHALPGGAVVQEHMVETHPALVDDCYVKIFTGDDELADEIDKQFLIDINKEFPAEQAEQLKAAIGKTSWQAAHIPTIVSRTTDGAQTTRWMAMQVGMSFISAYSMCAGEAAVADLSYAAKHAGVIQMGEMLPARRARGPNEPGGIPFGHMADMVQTSRVDPEDPAHIALEVVGAGCMLYDQIWLGSYMSGGVGFTQYATAAYCNNILDDNLYYNVDYINDKYDGAANKGIDNKVKANLDVVKDIATESTIY…
>cellularorganisms;Archaea;Euryarchaeota;Stenosarchaeagroup;Methanomicrobia;Methanosarcinales;Methanosarcinaceae;Methanolobus_WP_091936029.1
DRKRMFAKHMEIKYTKEHGTNKMNGGEITDKTVEYYRLGVDQNPRKLEMKKAGKELAEKRGLVGYNPMMHCGGIPLGQRALTPSFLSGTDDMVEIDDLHYVNNAAMQQMWDDIRRTVIVGLDMAHETLEKRLGIEVTPETINHYLETLNHALPGGAVVQEHMVETHPALVDDCFVKIFTGDDELADEIDSQFLIDINKQFPAEQAEQLKAAIGKNSFQAAHIPTIVSRTTDGGQTSRWMAMQVGMAFISAYSMCAGEAAVADLSYAAKHAGVIQMGEMLPARRARAPNEPGGIPFGHMADIIQTSRKTPEDPANVTLEVVGGACMLYDQIWLGSYMSGGVGFTQYATAAYCNNILDDNLYYNVDYINDKYDGAATTGTDNKIKADLEVVKDIATESTIY…
>cellularorganisms;Archaea;Euryarchaeota;Stenosarchaeagroup;Methanomicrobia;Methanosarcinales;Methanosarcinaceae;Methanolobus_WP_023845930.1
DRKRMFAKHMEIKYTKEHGTNKMEGGKITDKTVEYYRLGVDQNPRKLEMKKAGQELAKKRGLVGYNPMMHCGGIPLGQRALTPSFLSGTDDMVEIDDLHYVNNAAMQQMWDDIRRTVIVGLDMAHETLEKRLGIEVTPETINHYLETLNHALPGGAVVQEHMVETHPALVDDCYVKMFTGDDELADEIDSQFLIDINKAFPEEQAEQLKAAIGKNSFQAAHIPTIVSRTTDGGQTSRWMAMQVGMSFISAYSMCAGEAAVADLSYAAKHAGVVQMGEMLPARRARAPNEPGGIPFGHMADIIQTSRKTPEDPANVTLEVVGGACMLYDQIWLGSYMSGGVGFTQYATAAYCNNILDDNLYYNVDYINDKYDGAATTGTDNKVKANLEVVKDIATESTIY…
>cellularorganisms;Archaea;Euryarchaeota;Stenosarchaeagroup;Methanomicrobia;Methanosarcinales;Methanosarcinaceae;Methanolobus_WP_091708234.1
DRKRMFAKHMEIKYTKEHGTNKMEGGKITDKTVEYYRLGVDQNPRKLEMKKAGQELAKKRGLVGYNPMMHCGGIPLGQRALTPSFLSGTDDMVEIDDLHYVNNAAMQQMWDDIRRTVIVGLDMAHETLEKRLGIEVTPETINHYLETLNHALPGGAVVQEHMVETHPALVDDCYVKIFTGDDELADEIDNQFLIDINKEFPEEQAAQLKAAIGKNSFQAAHIPTIVSRTTDGGQTSRWMAMQVGMSFISAYSMCAGEAAVADLSYAAKHAGVIQMGEMLPARRARAPNEPGGIPFGHMADIVQTSRVDSENPAHVALEVVGAGCMLYDQIWLGSYMSGGVGFTQYATAAYCNNILDDNLYYNVDYINDKYDGAANKGTDNKVKASLDVVKDIATESTIY…
>cellularorganisms;Archaea;Euryarchaeota;Stenosarchaeagroup;Methanomicrobia;Methanosarcinales;Methanosarcinaceae;Methanolobus_WP_154810046.1
DRKRMFAKHMEIKYTKEHGTNKMEGGKITDMTVEYYRLGVDQNPRKLEMKKAGQELAKKRGLVGYNPMMHCGGIPLGQRALTPSFLSGTDDMVEIDDLHYVNNAAMQQMWDDIRRTVIVGMDMAHETLEKRLGIEVTPETINHYLETLNHALPGGAVVQEHMVETHPALVDDCYVKMFTGDDELADEIDKQFLIDINKQFPEEQAEQLKAAIGKNSFQAAHIPTIVSRTTDGGQTSRWMAMQVGMSFISAYSMCAGEAAVADLSYAAKHAGVIQMGEMLPARRARAPNEPGGIPFGHMADIIQTSRVDAEDPAHVALEVVGGGCMLYDQIWLGSYMSGGVGFTQYATAAYCNNILDDNLYYNVDYINDKYDGAATKGTDNKIKANLDVVKDIATESTIY…
>cellularorganisms;Archaea;Euryarchaeota;Stenosarchaeagroup;Methanomicrobia;Methanosarcinales;Methanosarcinaceae;Methanolobus_WP_094228242.1
DRKKMFAKHMEIKFTQEHGTNKMVGGEITDKTVTYHRLGVDQNPRKLEMKKAGVELAAKRGLVGYNPMMHCGGIPLGQRALTPSFLSGTDDMVEIDDLHYVNNAAMQQMWDDIRRTVIVGMDMAHETLEKRLGIEVTPETINHYLETLNHALPGGAVVQEHMVETHPALVDDCYCKMFTGDDELADEIDKQFLIDINKEFPAEQAEQLKAAIGKTSWQAAHIPTIVSRVTDGAQTSRWMAMQVGMSFISAYSMCAGEAAVADLSYAAKHAGVISMGEMLPARRARGPNEPGGISFGHFADIVQTSRKTPENPANVALEVVGAGCMLYDQIWLGSYMSGGVGFTQYATAAYCNNILDDNLYYNVDYINDKYDGAATTGTGNKVKATLEVVKDIATESTIY…
