# Supplementary material for: Delineating the Drivers and Functionality of Methanogenic Niches within an Arid Landfill
Source: Appl Environ Microbiol. 2022 Apr 11;88(9):e02438-21. doi: 10.1128/aem.02438-21 (PMC9088289; doi:10.1128/aem.02438-21)
Supplement: Supplemental file 3 — File S3. Download aem.02438-21-s0003.xlsx, XLSX file, 1.3 MB [file aem.02438-21-s0003.xlsx]

## Sheet: euryarchaea_sorted
CandidatusMethanomethylophilaceae	31.429
CandidatusMethanoperedenaceae	89.286
CandidatusMethanoperedenaceae	89.209
CandidatusMethanoperedenaceae	88.571
CandidatusMethanoperedenaceae	88.571
CandidatusMethanoperedenaceae	85.612
CandidatusMethanoperedenaceae	83.453
CandidatusMethanoperedenaceae	88.489
CandidatusMethanoperedenaceae	88.489
CandidatusMethanoperedenaceae	88.571
CandidatusMethanoperedenaceae	89.286
CandidatusMethanoperedenaceae	88.571
CandidatusMethanoperedenaceae	88.489
CandidatusMethanoperedenaceae	84.286
CandidatusMethanoperedenaceae	87.77
CandidatusMethanoperedenaceae	88.571
CandidatusMethanoperedenaceae	87.77
CandidatusMethanoperedenaceae	89.209
CandidatusMethanoperedenaceae	82.734
CandidatusMethanoperedenaceae	88.489
CandidatusMethanoperedenaceae	88.489
CandidatusMethanoperedenaceae	87.143
CandidatusMethanoperedenaceae	87.05
CandidatusMethanoperedenaceae	86.429
CandidatusMethanoperedenaceae	89.286
CandidatusMethanoperedenaceae	88.489
CandidatusMethanoperedenaceae	83.571
CandidatusMethanoperedenaceae	89.286
CandidatusMethanoperedenaceae	89.209
CandidatusMethanoperedenaceae	89.209
CandidatusMethanoperedenaceae	88.571
CandidatusMethanoperedenaceae	89.286
CandidatusMethanoperedenaceae	88.489
CandidatusMethanoperedenaceae	88.489
CandidatusMethanoperedenaceae	87.05
CandidatusMethanoperedenaceae	89.209
CandidatusMethanoperedenaceae	89.209
CandidatusMethanoperedenaceae	87.05
CandidatusMethanoperedenaceae	88.571
CandidatusMethanoperedenaceae	88.571
CandidatusMethanoperedenaceae	88.489
CandidatusMethanoperedenaceae	89.209
CandidatusMethanoperedenaceae	68.345
CandidatusMethanoperedenaceae	88.571
CandidatusMethanoperedenaceae	88.489
CandidatusMethanoperedenaceae	86.331
CandidatusMethanoperedenaceae	82.014
CandidatusMethanoperedenaceae	87.77
CandidatusMethanoperedenaceae	87.77
CandidatusMethanoperedenaceae	88.489
CandidatusMethanoperedenaceae	89.286
CandidatusMethanoperedenaceae	81.295
CandidatusMethanoperedenaceae	88.489
CandidatusMethanoperedenaceae	89.286
CandidatusMethanoperedenaceae	87.143
CandidatusMethanoperedenaceae	83.453
CandidatusMethanoperedenaceae	88.489
CandidatusMethanoperedenaceae	86.429
CandidatusMethanoperedenaceae	88.489
CandidatusMethanoperedenaceae	88.489
CandidatusMethanoperedenaceae	89.209
CandidatusMethanoperedenaceae	88.571
CandidatusMethanoperedenaceae	88.489
CandidatusMethanoperedenaceae	87.857
CandidatusMethanoperedenaceae	88.571
CandidatusMethanoperedenaceae	87.857
CandidatusMethanoperedenaceae	88.489
CandidatusMethanoperedenaceae	88.571
CandidatusMethanoperedenaceae	88.489
CandidatusMethanoperedenaceae	88.571
CandidatusMethanoperedenaceae	89.286
CandidatusMethanoperedenaceae	83.571
CandidatusMethanoperedenaceae	87.77
CandidatusMethanoperedenaceae	89.286
CandidatusMethanoperedenaceae	82.857
CandidatusMethanoperedenaceae	85.714
CandidatusMethanoperedenaceae	87.77
CandidatusMethanoperedenaceae	86.429
CandidatusMethanoperedenaceae	88.489
CandidatusMethanoperedenaceae	89.286
CandidatusMethanoperedenaceae	88.571
CandidatusMethanoperedenaceae	88.571
CandidatusMethanoperedenaceae	89.209
CandidatusMethanoperedenaceae	88.489
CandidatusMethanoperedenaceae	86.331
CandidatusMethanoperedenaceae	82.734
CandidatusMethanoperedenaceae	89.286
CandidatusMethanoperedenaceae	84.286
CandidatusMethanoperedenaceae	89.209
CandidatusMethanoperedenaceae	88.571
CandidatusMethanoperedenaceae	87.77
CandidatusMethanoperedenaceae	86.525
CandidatusMethanoperedenaceae	88.571
CandidatusMethanoperedenaceae	89.286
CandidatusMethanoperedenaceae	89.286
CandidatusMethanoperedenaceae	88.571
CandidatusMethanoperedenaceae	89.209
CandidatusMethanoperedenaceae	86.429
CandidatusMethanoperedenaceae	85.106
CandidatusMethanoperedenaceae	83.571
CandidatusMethanoperedenaceae	85.714
CandidatusMethanoperedenaceae	89.286
CandidatusMethanoperedenaceae	89.286
CandidatusMethanoperedenaceae	86.429
CandidatusMethanoperedenaceae	87.143
CandidatusMethanoperedenaceae	89.286
Methanobacteriaceae	92.143
Methanobacteriaceae	92.806
Methanobacteriaceae	92.857
Methanobacteriaceae	93.525
Methanobacteriaceae	100
Methanobacteriaceae	100
Methanobacteriaceae	95.683
Methanobacteriaceae	91.367
Methanobacteriaceae	99.286
Methanobacteriaceae	95.714
Methanobacteriaceae	99.281
Methanobacteriaceae	100
Methanobacteriaceae	91.429
Methanobacteriaceae	95.683
Methanobacteriaceae	99.286
Methanobacteriaceae	95.714
Methanobacteriaceae	100
Methanobacteriaceae	95.714
Methanobacteriaceae	95.683
Methanobacteriaceae	91.367
Methanobacteriaceae	99.281
Methanobacteriaceae	96.403
Methanobacteriaceae	96.429
Methanobacteriaceae	66.429
Methanobacteriaceae	92.806
Methanobacteriaceae	95.714
Methanobacteriaceae	66.187
Methanobacteriaceae	92.143
Methanobacteriaceae	66.187
Methanobacteriaceae	92.086
Methanobacteriaceae	93.525
Methanobacteriaceae	95.683
Methanobacteriaceae	92.857
Methanobacteriaceae	66.187
Methanobacteriaceae	94.964
Methanobacteriaceae	100
Methanobacteriaceae	96.429
Methanobacteriaceae	100
Methanobacteriaceae	96.403
Methanobacteriaceae	92.857
Methanobacteriaceae	92.806
Methanobacteriaceae	89.209
Methanobacteriaceae	95
Methanobacteriaceae	99.281
Methanobacteriaceae	99.281
Methanobacteriaceae	99.286
Methanobacteriaceae	92.857
Methanobacteriaceae	93.525
Methanobacteriaceae	93.525
Methanobacteriaceae	100
Methanobacteriaceae	94.964
Methanobacteriaceae	92.857
Methanobacteriaceae	96.429
Methanobacteriaceae	92.086
Methanobacteriaceae	91.429
Methanobacteriaceae	100
Methanobacteriaceae	100
Methanobacteriaceae	92.806
Methanobacteriaceae	89.286
Methanobacteriaceae	93.525
Methanobacteriaceae	95
Methanobacteriaceae	100
Methanobacteriaceae	100
Methanobacteriaceae	98.561
Methanobacteriaceae	93.525
Methanobacteriaceae	92.857
Methanobacteriaceae	100
Methanobacteriaceae	96.403
Methanobacteriaceae	95.683
Methanobacteriaceae	100
Methanobacteriaceae	90.714
Methanobacteriaceae	100
Methanobacteriaceae	96.403
Methanobacteriaceae	95.683
Methanobacteriaceae	97.122
Methanobacteriaceae	94.964
Methanobacteriaceae	91.367
Methanobacteriaceae	92.806
Methanobacteriaceae	96.403
Methanobacteriaceae	96.429
Methanobacteriaceae	91.429
Methanobacteriaceae	100
Methanobacteriaceae	92.857
Methanobacteriaceae	92.143
Methanobacteriaceae	92.806
Methanobacteriaceae	95.714
Methanobacteriaceae	97.143
Methanobacteriaceae	93.571
Methanobacteriaceae	95
Methanobacteriaceae	94.245
Methanobacteriaceae	98.571
Methanobacteriaceae	92.806
Methanobacteriaceae	91.367
Methanobacteriaceae	92.857
Methanobacteriaceae	90.647
Methanobacteriaceae	92.806
Methanobacteriaceae	98.571
Methanobacteriaceae	100
Methanobacteriaceae	95.714
Methanobacteriaceae	96.403
Methanobacteriaceae	98.561
Methanobacteriaceae	89.209
Methanobacteriaceae	92.806
Methanobacteriaceae	89.209
Methanobacteriaceae	100
Methanobacteriaceae	95.683
Methanobacteriaceae	66.429
Methanobacteriaceae	100
Methanobacteriaceae	92.806
Methanobacteriaceae	92.143
Methanobacteriaceae	93.571
Methanobacteriaceae	100
Methanobacteriaceae	65.468
Methanobacteriaceae	100
Methanobacteriaceae	90.647
Methanobacteriaceae	66.429
Methanobacteriaceae	89.286
Methanobacteriaceae	100
Methanobacteriaceae	100
Methanobacteriaceae	94.245
Methanobacteriaceae	94.964
Methanobacteriaceae	94.245
Methanobacteriaceae	96.403
Methanobacteriaceae	93.525
Methanobacteriaceae	89.286
Methanobacteriaceae	92.086
Methanobacteriaceae	100
Methanobacteriaceae	96.403
Methanobacteriaceae	89.286
Methanobacteriaceae	93.571
Methanobacteriaceae	93.525
Methanobacteriaceae	100
Methanobacteriaceae	89.209
Methanobacteriaceae	93.525
Methanobacteriaceae	100
Methanobacteriaceae	91.429
Methanobacteriaceae	89.286
Methanobacteriaceae	89.209
Methanobacteriaceae	97.122
Methanobacteriaceae	96.403
Methanobacteriaceae	79.137
Methanobacteriaceae	99.281
Methanobacteriaceae	96.429
Methanobacteriaceae	96.403
Methanobacteriaceae	96.429
Methanobacteriaceae	95
Methanobacteriaceae	92.143
Methanobacteriaceae	100
Methanobacteriaceae	99.286
Methanobacteriaceae	100
Methanobacteriaceae	89.209
Methanobacteriaceae	96.429
Methanobacteriaceae	99.281
Methanobacteriaceae	92.143
Methanobacteriaceae	92.086
Methanobacteriaceae	99.281
Methanobacteriaceae	93.525
Methanobacteriaceae	95.714
Methanobacteriaceae	92.806
Methanobacteriaceae	94.286
Methanobacteriaceae	96.429
Methanobacteriaceae	100
Methanobacteriaceae	99.286
Methanobacteriaceae	92.857
Methanobacteriaceae	65.468
Methanobacteriaceae	92.143
Methanobacteriaceae	94.245
Methanobacteriaceae	92.086
Methanobacteriaceae	92.143
Methanobacteriaceae	95.683
Methanobacteriaceae	92.857
Methanobacteriaceae	91.367
Methanobacteriaceae	100
Methanobacteriaceae	92.806
Methanobacteriaceae	92.857
Methanobacteriaceae	100
Methanobacteriaceae	92.143
Methanobacteriaceae	92.857
Methanobacteriaceae	90.647
Methanobacteriaceae	99.286
Methanobacteriaceae	94.964
Methanobacteriaceae	96.403
Methanobacteriaceae	92.143
Methanobacteriaceae	92.143
Methanobacteriaceae	92.143
Methanobacteriaceae	93.571
Methanobacteriaceae	100
Methanobacteriaceae	92.143
Methanobacteriaceae	92.806
Methanobacteriaceae	92.143
Methanobacteriaceae	92.086
Methanobacteriaceae	92.857
Methanobacteriaceae	91.429
Methanobacteriaceae	92.086
Methanobacteriaceae	92.143
Methanobacteriaceae	92.143
Methanobacteriaceae	91.429
Methanobacteriaceae	91.367
Methanobacteriaceae	92.143
Methanobacteriaceae	92.143
Methanobacteriaceae	95.683
Methanobacteriaceae	93.525
Methanobacteriaceae	91.429
Methanobacteriaceae	92.143
Methanobacteriaceae	92.143
Methanobacteriaceae	92.143
Methanobacteriaceae	100
Methanobacteriaceae	91.429
Methanobacteriaceae	94.245
Methanobacteriaceae	92.143
Methanobacteriaceae	96.403
Methanobacteriaceae	91.429
Methanobacteriaceae	99.286
Methanobacteriaceae	90.647
Methanobacteriaceae	92.806
Methanobacteriaceae	96.403
Methanobacteriaceae	99.281
Methanobacteriaceae	92.806
Methanobacteriaceae	92.806
Methanobacteriaceae	96.403
Methanobacteriaceae	92.806
Methanobacteriaceae	91.429
Methanobacteriaceae	92.143
Methanobacteriaceae	92.806
Methanobacteriaceae	91.429
Methanobacteriaceae	96.429
Methanobacteriaceae	92.806
Methanobacteriaceae	92.143
Methanobacteriaceae	91.429
Methanobacteriaceae	91.429
Methanobacteriaceae	92.143
Methanobacteriaceae	92.086
Methanobacteriaceae	91.429
Methanobacteriaceae	100
Methanobacteriaceae	91.429
Methanobacteriaceae	92.806
Methanobacteriaceae	92.143
Methanobacteriaceae	89.286
Methanobacteriaceae	100
Methanobacteriaceae	92.857
Methanobacteriaceae	92.806
Methanobacteriaceae	92.143
Methanobacteriaceae	92.143
Methanobacteriaceae	92.143
Methanobacteriaceae	90.647
Methanobacteriaceae	93.571
Methanobacteriaceae	92.143
Methanobacteriaceae	91.429
Methanobacteriaceae	95
Methanobacteriaceae	92.086
Methanobacteriaceae	94.245
Methanobacteriaceae	92.806
Methanobacteriaceae	92.143
Methanobacteriaceae	99.281
Methanobacteriaceae	100
Methanobacteriaceae	92.086
Methanobacteriaceae	92.806
Methanobacteriaceae	99.281
Methanobacteriaceae	91.429
Methanobacteriaceae	92.143
Methanobacteriaceae	100
Methanobacteriaceae	91.429
Methanobacteriaceae	96.403
Methanobacteriaceae	92.806
Methanobacteriaceae	92.086
Methanobacteriaceae	90
Methanobacteriaceae	95.714
Methanobacteriaceae	92.857
Methanobacteriaceae	96.403
Methanobacteriaceae	92.143
Methanobacteriaceae	99.281
Methanobacteriaceae	92.806
Methanobacteriaceae	93.525
Methanobacteriaceae	99.281
Methanobacteriaceae	92.086
Methanobacteriaceae	92.086
Methanobacteriaceae	92.806
Methanobacteriaceae	92.143
Methanobacteriaceae	91.429
Methanobacteriaceae	92.086
Methanobacteriaceae	91.429
Methanobacteriaceae	91.429
Methanobacteriaceae	92.143
Methanobacteriaceae	91.429
Methanobacteriaceae	91.367
Methanobacteriaceae	100
Methanobacteriaceae	92.806
Methanobacteriaceae	66.429
Methanobacteriaceae	92.143
Methanobacteriaceae	92.086
Methanobacteriaceae	92.086
Methanobacteriaceae	92.806
Methanobacteriaceae	66.187
Methanobacteriaceae	92.086
Methanobacteriaceae	92.806
Methanobacteriaceae	92.143
Methanobacteriaceae	94.245
Methanobacteriaceae	90.714
Methanobacteriaceae	92.806
Methanobacteriaceae	93.525
Methanobacteriaceae	92.857
Methanobacteriaceae	92.143
Methanobacteriaceae	92.806
Methanobacteriaceae	91.429
Methanobacteriaceae	92.806
Methanobacteriaceae	100
Methanobacteriaceae	92.806
Methanobacteriaceae	92.086
Methanobacteriaceae	93.525
Methanobacteriaceae	92.086
Methanobacteriaceae	92.806
Methanobacteriaceae	94.964
Methanobacteriaceae	100
Methanobacteriaceae	100
Methanobacteriaceae	92.086
Methanobacteriaceae	92.086
Methanobacteriaceae	99.281
Methanobacteriaceae	94.286
Methanobacteriaceae	100
Methanobacteriaceae	99.281
Methanobacteriaceae	92.086
Methanobacteriaceae	91.429
Methanobacteriaceae	92.086
Methanobacteriaceae	91.429
Methanobacteriaceae	92.086
Methanobacteriaceae	91.429
Methanobacteriaceae	92.806
Methanobacteriaceae	92.806
Methanobacteriaceae	100
Methanobacteriaceae	92.857
Methanobacteriaceae	100
Methanobacteriaceae	91.429
Methanobacteriaceae	92.143
Methanobacteriaceae	93.525
Methanobacteriaceae	92.086
Methanobacteriaceae	93.525
Methanobacteriaceae	99.286
Methanobacteriaceae	91.429
Methanobacteriaceae	92.086
Methanobacteriaceae	99.281
Methanobacteriaceae	66.187
Methanobacteriaceae	92.143
Methanobacteriaceae	92.143
Methanobacteriaceae	100
Methanobacteriaceae	91.429
Methanobacteriaceae	92.857
Methanobacteriaceae	92.086
Methanobacteriaceae	92.143
Methanobacteriaceae	92.143
Methanobacteriaceae	92.086
Methanobacteriaceae	91.429
Methanobacteriaceae	89.286
Methanobacteriaceae	91.429
Methanobacteriaceae	92.143
Methanobacteriaceae	92.143
Methanobacteriaceae	97.122
Methanobacteriaceae	91.429
Methanobacteriaceae	92.143
Methanobacteriaceae	89.209
Methanobacteriaceae	99.286
Methanobacteriaceae	100
Methanobacteriaceae	92.806
Methanobacteriaceae	90.714
Methanobacteriaceae	92.086
Methanobacteriaceae	96.429
Methanobacteriaceae	96.429
Methanobacteriaceae	96.429
Methanobacteriaceae	92.086
Methanobacteriaceae	92.086
Methanobacteriaceae	95.683
Methanobacteriaceae	92.806
Methanobacteriaceae	89.286
Methanobacteriaceae	93.525
Methanobacteriaceae	92.143
Methanobacteriaceae	92.806
Methanobacteriaceae	92.806
Methanobacteriaceae	93.525
Methanobacteriaceae	92.143
Methanobacteriaceae	92.806
Methanobacteriaceae	92.143
Methanobacteriaceae	96.429
Methanobacteriaceae	92.143
Methanobacteriaceae	92.806
Methanobacteriaceae	91.429
Methanobacteriaceae	91.429
Methanobacteriaceae	92.086
Methanobacteriaceae	93.525
Methanobacteriaceae	95.714
Methanobacteriaceae	92.143
Methanobacteriaceae	92.806
Methanobacteriaceae	92.086
Methanobacteriaceae	91.429
Methanobacteriaceae	92.086
Methanobacteriaceae	89.286
Methanobacteriaceae	92.086
Methanobacteriaceae	92.086
Methanobacteriaceae	92.086
Methanobacteriaceae	96.403
Methanobacteriaceae	93.525
Methanobacteriaceae	91.429
Methanobacteriaceae	91.429
Methanobacteriaceae	91.429
Methanobacteriaceae	92.806
Methanobacteriaceae	92.143
Methanobacteriaceae	98.561
Methanobacteriaceae	91.429
Methanobacteriaceae	97.122
Methanobacteriaceae	92.806
Methanobacteriaceae	93.525
Methanobacteriaceae	100
Methanobacteriaceae	100
Methanobacteriaceae	92.806
Methanobacteriaceae	92.806
Methanobacteriaceae	92.806
Methanobacteriaceae	92.143
Methanobacteriaceae	95
Methanobacteriaceae	91.429
Methanobacteriaceae	100
Methanobacteriaceae	66.187
Methanobacteriaceae	95.714
Methanobacteriaceae	99.281
Methanobacteriaceae	91.429
Methanobacteriaceae	92.806
Methanobacteriaceae	91.429
Methanobacteriaceae	96.429
Methanobacteriaceae	91.429
Methanobacteriaceae	100
Methanobacteriaceae	95.683
Methanobacteriaceae	92.086
Methanobacteriaceae	93.525
Methanobacteriaceae	95.683
Methanobacteriaceae	92.857
Methanobacteriaceae	93.525
Methanobacteriaceae	98.571
Methanobacteriaceae	92.143
Methanobacteriaceae	92.857
Methanobacteriaceae	92.806
Methanobacteriaceae	97.143
Methanobacteriaceae	92.857
Methanobacteriaceae	91.429
Methanobacteriaceae	92.086
Methanobacteriaceae	95.714
Methanobacteriaceae	90.647
Methanobacteriaceae	92.086
Methanobacteriaceae	95.714
Methanobacteriaceae	92.143
Methanobacteriaceae	91.429
Methanobacteriaceae	93.525
Methanobacteriaceae	92.086
Methanobacteriaceae	95.714
Methanobacteriaceae	92.806
Methanobacteriaceae	95.714
Methanobacteriaceae	95.714
Methanobacteriaceae	99.286
Methanobacteriaceae	91.429
Methanobacteriaceae	91.429
Methanobacteriaceae	92.086
Methanobacteriaceae	91.367
Methanobacteriaceae	92.086
Methanobacteriaceae	92.857
Methanobacteriaceae	100
Methanobacteriaceae	92.806
Methanobacteriaceae	94.286
Methanobacteriaceae	91.429
Methanobacteriaceae	92.857
Methanobacteriaceae	92.806
Methanobacteriaceae	66.187
Methanobacteriaceae	92.086
Methanobacteriaceae	91.429
Methanobacteriaceae	91.429
Methanobacteriaceae	92.143
Methanobacteriaceae	100
Methanobacteriaceae	92.143
Methanobacteriaceae	100
Methanobacteriaceae	92.143
Methanobacteriaceae	91.429
Methanobacteriaceae	92.143
Methanobacteriaceae	94.245
Methanobacteriaceae	99.286
Methanobacteriaceae	92.143
Methanobacteriaceae	92.806
Methanobacteriaceae	91.429
Methanobacteriaceae	92.143
Methanobacteriaceae	92.806
Methanobacteriaceae	89.286
Methanobacteriaceae	100
Methanobacteriaceae	92.143
Methanobacteriaceae	91.429
Methanobacteriaceae	92.806
Methanobacteriaceae	99.286
Methanobacteriaceae	100
Methanobacteriaceae	99.286
Methanobacteriaceae	90.714
Methanobacteriaceae	99.281
Methanobacteriaceae	93.525
Methanobacteriaceae	91.429
Methanobacteriaceae	99.281
Methanobacteriaceae	92.806
Methanobacteriaceae	92.857
Methanobacteriaceae	92.086
Methanobacteriaceae	92.143
Methanobacteriaceae	100
Methanobacteriaceae	100
Methanobacteriaceae	93.525
Methanobacteriaceae	93.525
Methanobacteriaceae	92.143
Methanobacteriaceae	92.143
Methanobacteriaceae	91.429
Methanobacteriaceae	93.525
Methanobacteriaceae	92.086
Methanobacteriaceae	93.525
Methanobacteriaceae	93.525
Methanobacteriaceae	91.429
Methanobacteriaceae	99.286
Methanobacteriaceae	100
Methanobacteriaceae	91.429
Methanobacteriaceae	92.086
Methanobacteriaceae	92.086
Methanobacteriaceae	92.857
Methanobacteriaceae	91.429
Methanobacteriaceae	91.429
Methanobacteriaceae	99.286
Methanobacteriaceae	100
Methanobacteriaceae	97.143
Methanobacteriaceae	98.571
Methanobacteriaceae	91.429
Methanobacteriaceae	99.286
Methanobacteriaceae	92.857
Methanobacteriaceae	92.806
Methanobacteriaceae	99.286
Methanobacteriaceae	98.571
Methanobacteriaceae	92.806
Methanobacteriaceae	92.086
Methanobacteriaceae	92.806
Methanobacteriaceae	99.286
Methanobacteriaceae	92.143
Methanobacteriaceae	95.714
Methanobacteriaceae	92.143
Methanobacteriaceae	97.143
Methanobacteriaceae	92.086
Methanobacteriaceae	92.143
Methanobacteriaceae	92.806
Methanobacteriaceae	91.429
Methanobacteriaceae	91.367
Methanobacteriaceae	92.143
Methanobacteriaceae	92.806
Methanobacteriaceae	92.806
Methanobacteriaceae	100
Methanobacteriaceae	99.281
Methanobacteriaceae	99.286
Methanobacteriaceae	99.281
Methanobacteriaceae	99.286
Methanobacteriaceae	99.281
Methanobacteriaceae	91.429
Methanobacteriaceae	92.806
Methanobacteriaceae	100
Methanobacteriaceae	91.367
Methanobacteriaceae	92.086
Methanobacteriaceae	92.806
Methanobacteriaceae	92.086
Methanobacteriaceae	100
Methanobacteriaceae	92.806
Methanobacteriaceae	99.281
Methanobacteriaceae	96.403
Methanobacteriaceae	91.429
Methanobacteriaceae	66.187
Methanobacteriaceae	92.086
Methanobacteriaceae	92.806
Methanobacteriaceae	92.806
Methanobacteriaceae	92.086
Methanobacteriaceae	98.571
Methanobacteriaceae	92.143
Methanobacteriaceae	99.281
Methanobacteriaceae	91.429
Methanobacteriaceae	99.286
Methanobacteriaceae	92.086
Methanobacteriaceae	93.525
Methanobacteriaceae	92.143
Methanobacteriaceae	92.806
Methanobacteriaceae	92.857
Methanobacteriaceae	92.857
Methanobacteriaceae	91.429
Methanobacteriaceae	95.714
Methanobacteriaceae	99.286
Methanobacteriaceae	100
Methanobacteriaceae	91.429
Methanobacteriaceae	96.403
Methanobacteriaceae	95.714
Methanobacteriaceae	96.429
Methanobacteriaceae	95.683
Methanobacteriaceae	99.286
Methanobacteriaceae	92.143
Methanobacteriaceae	93.571
Methanobacteriaceae	91.429
Methanobacteriaceae	92.143
Methanobacteriaceae	100
Methanobacteriaceae	92.806
Methanobacteriaceae	99.286
Methanobacteriaceae	92.857
Methanobacteriaceae	92.086
Methanobacteriaceae	99.286
Methanobacteriaceae	99.281
Methanobacteriaceae	92.857
Methanobacteriaceae	92.143
Methanobacteriaceae	98.571
Methanobacteriaceae	92.806
Methanobacteriaceae	92.086
Methanobacteriaceae	92.806
Methanobacteriaceae	99.286
Methanobacteriaceae	92.143
Methanobacteriaceae	92.086
Methanobacteriaceae	94.245
Methanobacteriaceae	92.806
Methanobacteriaceae	92.086
Methanobacteriaceae	96.403
Methanobacteriaceae	91.429
Methanobacteriaceae	100
Methanobacteriaceae	91.429
Methanobacteriaceae	91.429
Methanobacteriaceae	82.014
Methanobacteriaceae	100
Methanobacteriaceae	95.714
Methanobacteriaceae	100
Methanobacteriaceae	100
Methanobacteriaceae	95.683
Methanobacteriaceae	92.143
Methanobacteriaceae	96.403
Methanobacteriaceae	100
Methanobacteriaceae	99.286
Methanobacteriaceae	91.429
Methanobacteriaceae	99.286
Methanobacteriaceae	99.281
Methanobacteriaceae	92.086
Methanobacteriaceae	92.806
Methanobacteriaceae	92.806
Methanobacteriaceae	99.286
Methanobacteriaceae	95.714
Methanobacteriaceae	92.143
Methanobacteriaceae	92.086
Methanobacteriaceae	92.806
Methanobacteriaceae	92.806
Methanobacteriaceae	91.429
Methanobacteriaceae	99.286
Methanobacteriaceae	100
Methanobacteriaceae	92.143
Methanobacteriaceae	92.086
Methanobacteriaceae	92.857
Methanobacteriaceae	92.857
Methanobacteriaceae	99.286
Methanobacteriaceae	96.429
Methanobacteriaceae	92.857
Methanobacteriaceae	99.286
Methanobacteriaceae	99.286
Methanobacteriaceae	91.429
Methanobacteriaceae	95
Methanobacteriaceae	100
Methanobacteriaceae	99.281
Methanobacteriaceae	92.143
Methanobacteriaceae	99.281
Methanobacteriaceae	91.367
Methanobacteriaceae	92.086
Methanobacteriaceae	92.143
Methanobacteriaceae	93.525
Methanobacteriaceae	100
Methanobacteriaceae	92.806
Methanobacteriaceae	98.561
Methanobacteriaceae	92.143
Methanobacteriaceae	99.281
Methanobacteriaceae	99.281
Methanobacteriaceae	66.429
Methanobacteriaceae	92.143
Methanobacteriaceae	100
Methanobacteriaceae	100
Methanobacteriaceae	99.281
Methanobacteriaceae	95.714
Methanobacteriaceae	100
Methanobacteriaceae	99.281
Methanobacteriaceae	92.806
Methanobacteriaceae	99.286
Methanobacteriaceae	93.525
Methanobacteriaceae	92.086
Methanobacteriaceae	99.281
Methanobacteriaceae	98.561
Methanobacteriaceae	100
Methanobacteriaceae	92.806
Methanobacteriaceae	99.286
Methanobacteriaceae	93.525
Methanobacteriaceae	95.714
Methanobacteriaceae	91.429
Methanobacteriaceae	96.403
Methanobacteriaceae	97.143
Methanobacteriaceae	95
Methanobacteriaceae	92.086
Methanobacteriaceae	96.429
Methanobacteriaceae	92.857
Methanobacteriaceae	96.429
Methanobacteriaceae	100
Methanobacteriaceae	92.143
Methanobacteriaceae	95.683
Methanobacteriaceae	97.857
Methanobacteriaceae	95.714
Methanobacteriaceae	95.683
Methanobacteriaceae	92.143
Methanobacteriaceae	91.429
Methanobacteriaceae	92.143
Methanobacteriaceae	98.571
Methanobacteriaceae	92.143
Methanobacteriaceae	92.806
Methanobacteriaceae	95.714
Methanobacteriaceae	95.714
Methanobacteriaceae	92.806
Methanobacteriaceae	96.429
Methanobacteriaceae	93.525
Methanobacteriaceae	92.806
Methanobacteriaceae	92.086
Methanobacteriaceae	100
Methanobacteriaceae	91.429
Methanobacteriaceae	93.525
Methanobacteriaceae	92.086
Methanobacteriaceae	92.806
Methanobacteriaceae	92.806
Methanobacteriaceae	92.086
Methanobacteriaceae	94.964
Methanobacteriaceae	93.525
Methanobacteriaceae	92.806
Methanobacteriaceae	95.714
Methanobacteriaceae	93.525
Methanobacteriaceae	99.281
Methanobacteriaceae	92.806
Methanobacteriaceae	91.429
Methanobacteriaceae	92.806
Methanobacteriaceae	92.806
Methanobacteriaceae	92.143
Methanobacteriaceae	95.683
Methanobacteriaceae	92.086
Methanobacteriaceae	91.429
Methanobacteriaceae	92.143
Methanobacteriaceae	92.806
Methanobacteriaceae	92.806
Methanobacteriaceae	94.964
Methanobacteriaceae	92.806
Methanobacteriaceae	92.857
Methanobacteriaceae	92.143
Methanobacteriaceae	95.683
Methanobacteriaceae	92.143
Methanobacteriaceae	92.857
Methanobacteriaceae	93.525
Methanobacteriaceae	92.143
Methanobacteriaceae	100
Methanobacteriaceae	93.525
Methanobacteriaceae	94.964
Methanobacteriaceae	99.286
Methanobacteriaceae	92.143
Methanobacteriaceae	94.964
Methanobacteriaceae	96.403
Methanobacteriaceae	92.086
Methanobacteriaceae	92.143
Methanobacteriaceae	94.964
Methanobacteriaceae	95.714
Methanobacteriaceae	94.964
Methanobacteriaceae	100
Methanobacteriaceae	92.086
Methanobacteriaceae	95.683
Methanobacteriaceae	92.806
Methanobacteriaceae	92.143
Methanobacteriaceae	91.429
Methanobacteriaceae	92.143
Methanobacteriaceae	93.571
Methanobacteriaceae	92.806
Methanobacteriaceae	92.143
Methanobacteriaceae	91.429
Methanobacteriaceae	92.857
Methanobacteriaceae	94.964
Methanobacteriaceae	92.086
Methanobacteriaceae	100
Methanobacteriaceae	92.086
Methanobacteriaceae	92.143
Methanobacteriaceae	92.806
Methanobacteriaceae	92.806
Methanobacteriaceae	92.806
Methanobacteriaceae	99.281
Methanobacteriaceae	92.806
Methanobacteriaceae	100
Methanobacteriaceae	92.086
Methanobacteriaceae	97.143
Methanobacteriaceae	100
Methanobacteriaceae	92.806
Methanobacteriaceae	99.281
Methanobacteriaceae	99.281
Methanobacteriaceae	92.806
Methanobacteriaceae	100
Methanobacteriaceae	91.429
Methanobacteriaceae	99.281
Methanobacteriaceae	99.286
Methanobacteriaceae	92.086
Methanobacteriaceae	99.281
Methanobacteriaceae	100
Methanobacteriaceae	100
Methanobacteriaceae	92.143
Methanobacteriaceae	92.086
Methanobacteriaceae	98.561
Methanobacteriaceae	91.429
Methanobacteriaceae	91.429
Methanobacteriaceae	92.143
Methanobacteriaceae	95
Methanobacteriaceae	99.286
Methanobacteriaceae	92.143
Methanobacteriaceae	91.429
Methanobacteriaceae	92.143
Methanobacteriaceae	91.429
Methanobacteriaceae	92.143
Methanobacteriaceae	92.857
Methanobacteriaceae	92.806
Methanobacteriaceae	92.143
Methanobacteriaceae	92.143
Methanobacteriaceae	66.429
Methanobacteriaceae	92.143
Methanobacteriaceae	91.429
Methanobacteriaceae	99.281
Methanobacteriaceae	93.525
Methanobacteriaceae	92.143
Methanobacteriaceae	92.086
Methanobacteriaceae	92.806
Methanobacteriaceae	91.429
Methanobacteriaceae	95.683
Methanobacteriaceae	92.857
Methanobacteriaceae	99.286
Methanobacteriaceae	95.683
Methanobacteriaceae	100
Methanobacteriaceae	93.525
Methanobacteriaceae	92.806
Methanobacteriaceae	92.143
Methanobacteriaceae	94.964
Methanobacteriaceae	99.281
Methanobacteriaceae	92.806
Methanobacteriaceae	92.806
Methanobacteriaceae	92.806
Methanobacteriaceae	99.286
Methanobacteriaceae	92.143
Methanobacteriaceae	91.429
Methanobacteriaceae	91.429
Methanobacteriaceae	92.086
Methanobacteriaceae	94.964
Methanobacteriaceae	92.806
Methanobacteriaceae	98.571
Methanobacteriaceae	99.286
Methanobacteriaceae	92.857
Methanobacteriaceae	90.714
Methanobacteriaceae	90.647
Methanobacteriaceae	91.429
Methanobacteriaceae	92.143
Methanobacteriaceae	91.429
Methanobacteriaceae	95.714
Methanobacteriaceae	92.806
Methanobacteriaceae	92.806
Methanobacteriaceae	92.143
Methanobacteriaceae	99.286
Methanobacteriaceae	91.429
Methanobacteriaceae	92.806
Methanobacteriaceae	95.714
Methanobacteriaceae	99.286
Methanobacteriaceae	91.429
Methanobacteriaceae	91.429
Methanobacteriaceae	100
Methanobacteriaceae	96.429
Methanobacteriaceae	92.806
Methanobacteriaceae	99.281
Methanobacteriaceae	91.429
Methanobacteriaceae	92.806
Methanobacteriaceae	93.525
Methanobacteriaceae	92.806
Methanobacteriaceae	100
Methanobacteriaceae	89.286
Methanobacteriaceae	92.806
Methanobacteriaceae	100
Methanobacteriaceae	92.086
Methanobacteriaceae	91.429
Methanobacteriaceae	92.857
Methanobacteriaceae	91.429
Methanobacteriaceae	91.429
Methanobacteriaceae	90.714
Methanobacteriaceae	92.143
Methanobacteriaceae	95.683
Methanobacteriaceae	99.281
Methanobacteriaceae	99.286
Methanobacteriaceae	95
Methanobacteriaceae	94.245
Methanobacteriaceae	91.367
Methanobacteriaceae	91.429
Methanobacteriaceae	94.964
Methanobacteriaceae	99.286
Methanobacteriaceae	92.143
Methanobacteriaceae	92.806
Methanobacteriaceae	92.806
Methanobacteriaceae	99.286
Methanobacteriaceae	100
Methanobacteriaceae	95
Methanobacteriaceae	92.143
Methanobacteriaceae	91.429
Methanobacteriaceae	95
Methanobacteriaceae	90.647
Methanobacteriaceae	100
Methanobacteriaceae	95.683
Methanobacteriaceae	91.429
Methanobacteriaceae	97.842
Methanobacteriaceae	92.143
Methanobacteriaceae	96.429
Methanobacteriaceae	100
Methanobacteriaceae	92.143
Methanobacteriaceae	91.429
Methanobacteriaceae	91.429
Methanobacteriaceae	92.143
Methanobacteriaceae	99.286
Methanobacteriaceae	87.143
Methanobacteriaceae	99.286
Methanobacteriaceae	93.525
Methanobacteriaceae	93.525
Methanobacteriaceae	97.842
Methanobacteriaceae	100
Methanobacteriaceae	100
Methanobacteriaceae	98.571
Methanobacteriaceae	92.143
Methanobacteriaceae	92.806
Methanobacteriaceae	92.806
Methanobacteriaceae	92.143
Methanobacteriaceae	92.086
Methanobacteriaceae	92.143
Methanobacteriaceae	91.429
Methanobacteriaceae	92.086
Methanobacteriaceae	95.683
Methanobacteriaceae	92.806
Methanobacteriaceae	92.857
Methanobacteriaceae	92.143
Methanobacteriaceae	99.281
Methanobacteriaceae	91.429
Methanobacteriaceae	91.429
Methanobacteriaceae	91.429
Methanobacteriaceae	92.857
Methanobacteriaceae	92.806
Methanobacteriaceae	99.281
Methanobacteriaceae	98.571
Methanobacteriaceae	91.429
Methanobacteriaceae	92.857
Methanobacteriaceae	82.734
Methanobacteriaceae	92.143
Methanobacteriaceae	99.286
Methanobacteriaceae	93.525
Methanobacteriaceae	100
Methanobacteriaceae	99.286
Methanobacteriaceae	92.143
Methanobacteriaceae	96.403
Methanobacteriaceae	98.561
Methanobacteriaceae	92.806
Methanobacteriaceae	92.143
Methanobacteriaceae	100
Methanobacteriaceae	92.806
Methanobacteriaceae	99.286
Methanobacteriaceae	91.367
Methanobacteriaceae	95.714
Methanobacteriaceae	93.571
Methanobacteriaceae	91.367
Methanobacteriaceae	92.143
Methanobacteriaceae	90.647
Methanobacteriaceae	92.806
Methanobacteriaceae	95.683
Methanobacteriaceae	100
Methanobacteriaceae	95
Methanobacteriaceae	99.281
Methanobacteriaceae	99.286
Methanobacteriaceae	95
Methanobacteriaceae	92.143
Methanobacteriaceae	95.714
Methanobacteriaceae	92.143
Methanobacteriaceae	92.806
Methanobacteriaceae	66.429
Methanobacteriaceae	92.143
Methanobacteriaceae	93.525
Methanobacteriaceae	99.281
Methanobacteriaceae	91.429
Methanobacteriaceae	95
Methanobacteriaceae	92.806
Methanobacteriaceae	92.806
Methanobacteriaceae	100
Methanobacteriaceae	96.429
Methanobacteriaceae	94.964
Methanobacteriaceae	92.806
Methanobacteriaceae	92.086
Methanobacteriaceae	92.086
Methanobacteriaceae	92.806
Methanobacteriaceae	91.429
Methanobacteriaceae	90.714
Methanobacteriaceae	95
Methanobacteriaceae	92.086
Methanobacteriaceae	95
Methanobacteriaceae	99.281
Methanobacteriaceae	92.143
Methanobacteriaceae	95
Methanobacteriaceae	92.806
Methanobacteriaceae	91.429
Methanobacteriaceae	93.525
Methanobacteriaceae	99.281
Methanobacteriaceae	92.086
Methanobacteriaceae	99.281
Methanobacteriaceae	91.429
Methanobacteriaceae	92.086
Methanobacteriaceae	95.714
Methanobacteriaceae	66.187
Methanobacteriaceae	99.281
Methanobacteriaceae	92.806
Methanobacteriaceae	93.525
Methanobacteriaceae	92.857
Methanobacteriaceae	92.143
Methanobacteriaceae	92.086
Methanobacteriaceae	97.857
Methanobacteriaceae	92.143
Methanobacteriaceae	94.964
Methanobacteriaceae	91.367
Methanobacteriaceae	95.683
Methanobacteriaceae	99.281
Methanobacteriaceae	92.806
Methanobacteriaceae	92.806
Methanobacteriaceae	97.143
Methanobacteriaceae	95.683
Methanobacteriaceae	98.561
Methanobacteriaceae	95.683
Methanobacteriaceae	99.281
Methanobacteriaceae	92.143
Methanobacteriaceae	65.468
Methanobacteriaceae	95
Methanobacteriaceae	96.429
Methanobacteriaceae	100
Methanobacteriaceae	88.489
Methanobacteriaceae	95.683
Methanobacteriaceae	92.806
Methanobacteriaceae	100
Methanobacteriaceae	99.281
Methanobacteriaceae	90.714
Methanobacteriaceae	66.187
Methanobacteriaceae	90.714
Methanobacteriaceae	98.561
Methanobacteriaceae	89.209
Methanobacteriaceae	92.086
Methanobacteriaceae	91.367
Methanobacteriaceae	99.286
Methanobacteriaceae	99.286
Methanobacteriaceae	92.086
Methanobacteriaceae	91.429
Methanobacteriaceae	92.143
Methanobacteriaceae	92.086
Methanobacteriaceae	92.143
Methanobacteriaceae	93.525
Methanobacteriaceae	92.806
Methanobacteriaceae	92.857
Methanobacteriaceae	96.429
Methanobacteriaceae	92.086
Methanobacteriaceae	92.086
Methanobacteriaceae	99.286
Methanobacteriaceae	99.286
Methanobacteriaceae	99.286
Methanobacteriaceae	94.964
Methanobacteriaceae	92.806
Methanobacteriaceae	92.086
Methanobacteriaceae	92.806
Methanobacteriaceae	96.403
Methanobacteriaceae	99.281
Methanobacteriaceae	92.143
Methanobacteriaceae	93.525
Methanobacteriaceae	99.286
Methanobacteriaceae	91.429
Methanobacteriaceae	99.286
Methanobacteriaceae	64.748
Methanobacteriaceae	92.806
Methanobacteriaceae	91.367
Methanobacteriaceae	92.086
Methanobacteriaceae	92.086
Methanobacteriaceae	92.086
Methanobacteriaceae	92.086
Methanobacteriaceae	92.806
Methanobacteriaceae	98.571
Methanobacteriaceae	92.857
Methanobacteriaceae	92.143
Methanobacteriaceae	98.561
Methanobacteriaceae	89.209
Methanobacteriaceae	92.806
Methanobacteriaceae	99.286
Methanobacteriaceae	92.143
Methanobacteriaceae	92.086
Methanobacteriaceae	99.286
Methanobacteriaceae	95
Methanobacteriaceae	92.857
Methanobacteriaceae	92.143
Methanobacteriaceae	92.086
Methanobacteriaceae	95.714
Methanobacteriaceae	91.367
Methanobacteriaceae	87.857
Methanobacteriaceae	76.978
Methanobacteriaceae	91.429
Methanobacteriaceae	92.086
Methanobacteriaceae	100
Methanobacteriaceae	92.143
Methanobacteriaceae	95.714
Methanobacteriaceae	99.281
Methanobacteriaceae	95
Methanobacteriaceae	99.281
Methanobacteriaceae	93.525
Methanobacteriaceae	92.857
Methanobacteriaceae	98.561
Methanobacteriaceae	99.286
Methanobacteriaceae	92.806
Methanobacteriaceae	93.525
Methanobacteriaceae	95.683
Methanobacteriaceae	98.561
Methanobacteriaceae	89.209
Methanobacteriaceae	85.612
Methanobacteriaceae	92.857
Methanobacteriaceae	95
Methanobacteriaceae	94.245
Methanobacteriaceae	90.647
Methanobacteriaceae	92.857
Methanobacteriaceae	92.806
Methanobacteriaceae	92.086
Methanobacteriaceae	98.561
Methanobacteriaceae	99.281
Methanobacteriaceae	92.086
Methanobacteriaceae	92.857
Methanobacteriaceae	66.187
Methanobacteriaceae	90.714
Methanobacteriaceae	91.429
Methanobacteriaceae	93.525
Methanobacteriaceae	94.964
Methanobacteriaceae	95.683
Methanobacteriaceae	95.683
Methanobacteriaceae	92.806
Methanobacteriaceae	99.286
Methanobacteriaceae	100
Methanobacteriaceae	98.571
Methanobacteriaceae	99.281
Methanobacteriaceae	97.143
Methanobacteriaceae	92.806
Methanobacteriaceae	92.143
Methanobacteriaceae	98.561
Methanobacteriaceae	92.086
Methanobacteriaceae	92.086
Methanobacteriaceae	92.857
Methanobacteriaceae	90.647
Methanobacteriaceae	92.857
Methanobacteriaceae	92.086
Methanobacteriaceae	91.429
Methanobacteriaceae	95.683
Methanobacteriaceae	92.806
Methanobacteriaceae	92.806
Methanobacteriaceae	99.281
Methanobacteriaceae	94.964
Methanobacteriaceae	97.122
Methanobacteriaceae	90.647
Methanobacteriaceae	100
Methanobacteriaceae	99.281
Methanobacteriaceae	92.143
Methanobacteriaceae	92.143
Methanobacteriaceae	98.571
Methanobacteriaceae	92.086
Methanobacteriaceae	94.245
Methanobacteriaceae	92.806
Methanobacteriaceae	90.647
Methanobacteriaceae	99.281
Methanobacteriaceae	94.964
Methanobacteriaceae	93.525
Methanobacteriaceae	92.086
Methanobacteriaceae	99.281
Methanobacteriaceae	93.525
Methanobacteriaceae	91.429
Methanobacteriaceae	91.367
Methanobacteriaceae	92.086
Methanobacteriaceae	98.571
Methanobacteriaceae	96.403
Methanobacteriaceae	95
Methanobacteriaceae	100
Methanobacteriaceae	99.281
Methanobacteriaceae	92.143
Methanobacteriaceae	92.143
Methanobacteriaceae	92.857
Methanobacteriaceae	92.806
Methanobacteriaceae	92.806
Methanobacteriaceae	91.429
Methanobacteriaceae	91.429
Methanobacteriaceae	95.714
Methanobacteriaceae	91.429
Methanobacteriaceae	92.086
Methanobacteriaceae	99.286
Methanobacteriaceae	92.143
Methanobacteriaceae	91.429
Methanobacteriaceae	99.286
Methanobacteriaceae	95.714
Methanobacteriaceae	97.143
Methanobacteriaceae	98.571
Methanobacteriaceae	90.714
Methanobacteriaceae	66.187
Methanobacteriaceae	92.086
Methanobacteriaceae	92.143
Methanobacteriaceae	92.806
Methanobacteriaceae	97.143
Methanobacteriaceae	100
Methanobacteriaceae	92.806
Methanobacteriaceae	99.281
Methanobacteriaceae	97.857
Methanobacteriaceae	95.714
Methanobacteriaceae	92.143
Methanobacteriaceae	92.143
Methanobacteriaceae	94.245
Methanobacteriaceae	91.367
Methanobacteriaceae	99.281
Methanobacteriaceae	65.468
Methanobacteriaceae	65.468
Methanobacteriaceae	99.286
Methanobacteriaceae	99.286
Methanobacteriaceae	99.281
Methanobacteriaceae	94.245
Methanobacteriaceae	92.086
Methanobacteriaceae	95.714
Methanobacteriaceae	95
Methanobacteriaceae	65.714
Methanobacteriaceae	91.367
Methanobacteriaceae	89.209
Methanobacteriaceae	92.086
Methanobacteriaceae	99.286
Methanobacteriaceae	92.143
Methanobacteriaceae	92.143
Methanobacteriaceae	93.525
Methanobacteriaceae	95
Methanobacteriaceae	94.964
Methanobacteriaceae	90.647
Methanobacteriaceae	99.286
Methanobacteriaceae	98.571
Methanobacteriaceae	94.286
Methanobacteriaceae	92.143
Methanobacteriaceae	91.429
Methanobacteriaceae	100
Methanobacteriaceae	92.857
Methanobacteriaceae	90.647
Methanobacteriaceae	93.525
Methanobacteriaceae	91.367
Methanobacteriaceae	94.964
Methanobacteriaceae	91.367
Methanobacteriaceae	82.143
Methanobacteriaceae	91.429
Methanobacteriaceae	95
Methanobacteriaceae	90.714
Methanobacteriaceae	98.561
Methanobacteriaceae	100
Methanobacteriaceae	94.964
Methanobacteriaceae	92.806
Methanobacteriaceae	99.286
Methanobacteriaceae	99.286
Methanobacteriaceae	92.806
Methanobacteriaceae	97.842
Methanobacteriaceae	92.806
Methanobacteriaceae	95
Methanobacteriaceae	92.857
Methanobacteriaceae	95.714
Methanobacteriaceae	91.429
Methanobacteriaceae	92.086
Methanobacteriaceae	99.281
Methanobacteriaceae	95.714
Methanobacteriaceae	95.683
Methanobacteriaceae	92.086
Methanobacteriaceae	87.05
Methanobacteriaceae	95.714
Methanobacteriaceae	96.403
Methanobacteriaceae	84.173
Methanobacteriaceae	91.429
Methanobacteriaceae	92.086
Methanobacteriaceae	91.429
Methanobacteriaceae	99.281
Methanobacteriaceae	91.429
Methanobacteriaceae	92.806
Methanobacteriaceae	99.281
Methanobacteriaceae	92.143
Methanobacteriaceae	92.806
Methanobacteriaceae	95
Methanobacteriaceae	92.806
Methanobacteriaceae	95
Methanobacteriaceae	91.429
Methanobacteriaceae	93.525
Methanobacteriaceae	92.806
Methanobacteriaceae	92.857
Methanobacteriaceae	93.525
Methanobacteriaceae	92.143
Methanobacteriaceae	89.209
Methanobacteriaceae	95.714
Methanobacteriaceae	91.429
Methanobacteriaceae	95
Methanobacteriaceae	99.286
Methanobacteriaceae	93.525
Methanobacteriaceae	91.429
Methanobacteriaceae	91.429
Methanobacteriaceae	99.286
Methanobacteriaceae	99.281
Methanobacteriaceae	94.964
Methanobacteriaceae	65.753
Methanobacteriaceae	92.086
Methanobacteriaceae	99.286
Methanobacteriaceae	96.403
Methanobacteriaceae	91.367
Methanobacteriaceae	92.086
Methanobacteriaceae	93.525
Methanobacteriaceae	99.281
Methanobacteriaceae	91.367
Methanobacteriaceae	92.143
Methanobacteriaceae	93.525
Methanobacteriaceae	91.429
Methanobacteriaceae	92.086
Methanobacteriaceae	92.806
Methanobacteriaceae	92.143
Methanobacteriaceae	96.429
Methanobacteriaceae	92.857
Methanobacteriaceae	92.857
Methanobacteriaceae	99.286
Methanobacteriaceae	65.714
Methanobacteriaceae	92.143
Methanobacteriaceae	99.286
Methanobacteriaceae	99.281
Methanobacteriaceae	90.714
Methanobacteriaceae	99.286
Methanobacteriaceae	100
Methanobacteriaceae	100
Methanobacteriaceae	92.086
Methanobacteriaceae	92.143
Methanobacteriaceae	92.806
Methanobacteriaceae	99.286
Methanobacteriaceae	92.086
Methanobacteriaceae	91.367
Methanobacteriaceae	93.525
Methanobacteriaceae	99.286
Methanobacteriaceae	96.429
Methanobacteriaceae	92.806
Methanobacteriaceae	81.295
Methanobacteriaceae	93.525
Methanobacteriaceae	92.143
Methanobacteriaceae	92.806
Methanobacteriaceae	97.842
Methanobacteriaceae	92.806
Methanobacteriaceae	99.286
Methanobacteriaceae	99.281
Methanobacteriaceae	99.286
Methanobacteriaceae	95.714
Methanobacteriaceae	99.281
Methanobacteriaceae	92.806
Methanobacteriaceae	94.964
Methanobacteriaceae	92.806
Methanobacteriaceae	98.571
Methanobacteriaceae	92.086
Methanobacteriaceae	95.683
Methanobacteriaceae	91.367
Methanobacteriaceae	100
Methanobacteriaceae	91.429
Methanobacteriaceae	100
Methanobacteriaceae	95.714
Methanobacteriaceae	95.683
Methanobacteriaceae	99.281
Methanobacteriaceae	92.086
Methanobacteriaceae	92.086
Methanobacteriaceae	92.086
Methanobacteriaceae	95.714
Methanobacteriaceae	92.086
Methanobacteriaceae	92.806
Methanobacteriaceae	95.683
Methanobacteriaceae	92.143
Methanobacteriaceae	95.714
Methanobacteriaceae	92.143
Methanobacteriaceae	99.286
Methanobacteriaceae	92.143
Methanobacteriaceae	95
Methanobacteriaceae	90
Methanobacteriaceae	92.806
Methanobacteriaceae	66.187
Methanobacteriaceae	99.286
Methanobacteriaceae	94.245
Methanobacteriaceae	97.143
Methanobacteriaceae	91.429
Methanobacteriaceae	100
Methanobacteriaceae	92.086
Methanobacteriaceae	100
Methanobacteriaceae	93.571
Methanobacteriaceae	93.571
Methanobacteriaceae	100
Methanobacteriaceae	93.571
Methanobacteriaceae	92.806
Methanobacteriaceae	95.683
Methanobacteriaceae	90.647
Methanobacteriaceae	97.842
Methanobacteriaceae	95.683
Methanobacteriaceae	96.403
Methanobacteriaceae	92.143
Methanobacteriaceae	94.245
Methanobacteriaceae	95
Methanobacteriaceae	75.54
Methanobacteriaceae	100
Methanobacteriaceae	92.857
Methanobacteriaceae	99.281
Methanobacteriaceae	94.964
Methanobacteriaceae	99.281
Methanobacteriaceae	91.429
Methanobacteriaceae	99.286
Methanobacteriaceae	95.714
Methanobacteriaceae	91.429
Methanobacteriaceae	100
Methanobacteriaceae	92.806
Methanobacteriaceae	91.429
Methanobacteriaceae	95.683
Methanobacteriaceae	65.468
Methanobacteriaceae	92.806
Methanobacteriaceae	92.086
Methanobacteriaceae	65.468
Methanobacteriaceae	91.367
Methanobacteriaceae	98.571
Methanobacteriaceae	92.143
Methanobacteriaceae	100
Methanobacteriaceae	92.086
Methanobacteriaceae	95
Methanobacteriaceae	94.286
Methanobacteriaceae	99.286
Methanobacteriaceae	99.286
Methanobacteriaceae	93.571
Methanobacteriaceae	94.286
Methanobacteriaceae	99.286
Methanobacteriaceae	97.143
Methanobacteriaceae	92.143
Methanobacteriaceae	92.806
Methanobacteriaceae	95
Methanobacteriaceae	98.561
Methanobacteriaceae	99.286
Methanobacteriaceae	100
Methanobacteriaceae	92.086
Methanobacteriaceae	92.857
Methanobacteriaceae	90.647
Methanobacteriaceae	95.714
Methanobacteriaceae	84.173
Methanobacteriaceae	92.806
Methanobacteriaceae	99.281
Methanobacteriaceae	91.367
Methanobacteriaceae	95
Methanobacteriaceae	93.525
Methanobacteriaceae	81.295
Methanobacteriaceae	95.714
Methanobacteriaceae	92.143
Methanobacteriaceae	89.209
Methanobacteriaceae	95.714
Methanobacteriaceae	99.286
Methanobacteriaceae	92.143
Methanobacteriaceae	95.683
Methanobacteriaceae	64.748
Methanobacteriaceae	93.525
Methanobacteriaceae	98.571
Methanobacteriaceae	99.281
Methanobacteriaceae	94.286
Methanobacteriaceae	92.806
Methanobacteriaceae	82.014
Methanobacteriaceae	96.429
Methanobacteriaceae	93.525
Methanobacteriaceae	99.286
Methanobacteriaceae	99.286
Methanobacteriaceae	93.525
Methanobacteriaceae	99.281
Methanobacteriaceae	97.143
Methanobacteriaceae	95.683
Methanobacteriaceae	90.647
Methanobacteriaceae	98.561
Methanobacteriaceae	92.143
Methanobacteriaceae	94.964
Methanobacteriaceae	94.964
Methanobacteriaceae	92.857
Methanobacteriaceae	92.806
Methanobacteriaceae	99.286
Methanobacteriaceae	98.561
Methanobacteriaceae	99.281
Methanobacteriaceae	100
Methanobacteriaceae	100
Methanobacteriaceae	92.806
Methanobacteriaceae	95.683
Methanobacteriaceae	92.806
Methanobacteriaceae	98.561
Methanobacteriaceae	91.367
Methanobacteriaceae	99.281
Methanobacteriaceae	92.857
Methanobacteriaceae	99.286
Methanobacteriaceae	90.647
Methanobacteriaceae	99.281
Methanobacteriaceae	99.286
Methanobacteriaceae	99.281
Methanobacteriaceae	96.403
Methanobacteriaceae	91.367
Methanobacteriaceae	80
Methanobacteriaceae	92.086
Methanobacteriaceae	92.806
Methanobacteriaceae	99.281
Methanobacteriaceae	91.429
Methanobacteriaceae	93.525
Methanobacteriaceae	92.806
Methanobacteriaceae	91.429
Methanobacteriaceae	99.281
Methanobacteriaceae	91.429
Methanobacteriaceae	94.964
Methanobacteriaceae	97.857
Methanobacteriaceae	92.806
Methanobacteriaceae	94.964
Methanobacteriaceae	91.429
Methanobacteriaceae	98.571
Methanobacteriaceae	98.561
Methanobacteriaceae	99.281
Methanobacteriaceae	84.892
Methanobacteriaceae	95.714
Methanobacteriaceae	93.525
Methanobacteriaceae	99.281
Methanobacteriaceae	92.143
Methanobacteriaceae	98.561
Methanobacteriaceae	92.806
Methanobacteriaceae	92.086
Methanobacteriaceae	99.286
Methanobacteriaceae	91.429
Methanobacteriaceae	100
Methanobacteriaceae	92.086
Methanobacteriaceae	91.429
Methanobacteriaceae	100
Methanobacteriaceae	100
Methanobacteriaceae	92.086
Methanobacteriaceae	89.928
Methanobacteriaceae	94.964
Methanobacteriaceae	92.086
Methanobacteriaceae	98.571
Methanobacteriaceae	92.806
Methanobacteriaceae	99.281
Methanobacteriaceae	91.367
Methanobacteriaceae	88.489
Methanobacteriaceae	99.286
Methanobacteriaceae	99.286
Methanobacteriaceae	91.429
Methanobacteriaceae	94.964
Methanobacteriaceae	92.806
Methanobacteriaceae	97.842
Methanobacteriaceae	92.086
Methanobacteriaceae	93.525
Methanobacteriaceae	92.806
Methanobacteriaceae	99.281
Methanobacteriaceae	96.429
Methanobacteriaceae	81.295
Methanobacteriaceae	100
Methanobacteriaceae	91.429
Methanobacteriaceae	92.806
Methanobacteriaceae	92.806
Methanobacteriaceae	100
Methanobacteriaceae	100
Methanobacteriaceae	92.806
Methanobacteriaceae	92.143
Methanobacteriaceae	95
Methanobacteriaceae	98.561
Methanobacteriaceae	100
Methanobacteriaceae	95
Methanobacteriaceae	92.086
Methanobacteriaceae	92.857
Methanobacteriaceae	99.281
Methanobacteriaceae	99.286
Methanobacteriaceae	92.086
Methanobacteriaceae	99.281
Methanobacteriaceae	95.683
Methanobacteriaceae	91.429
Methanobacteriaceae	92.143
Methanobacteriaceae	97.857
Methanobacteriaceae	95.714
Methanobacteriaceae	92.806
Methanobacteriaceae	99.281
Methanobacteriaceae	92.086
Methanobacteriaceae	95
Methanobacteriaceae	100
Methanobacteriaceae	99.286
Methanobacteriaceae	93.525
Methanobacteriaceae	92.086
Methanobacteriaceae	99.286
Methanobacteriaceae	94.964
Methanobacteriaceae	92.143
Methanobacteriaceae	98.561
Methanobacteriaceae	92.143
Methanobacteriaceae	99.281
Methanobacteriaceae	99.286
Methanobacteriaceae	92.143
Methanobacteriaceae	92.857
Methanobacteriaceae	95.714
Methanobacteriaceae	98.571
Methanobacteriaceae	92.806
Methanobacteriaceae	98.561
Methanobacteriaceae	99.286
Methanobacteriaceae	92.143
Methanobacteriaceae	91.429
Methanobacteriaceae	95
Methanobacteriaceae	98.571
Methanobacteriaceae	87.143
Methanobacteriaceae	92.857
Methanobacteriaceae	91.429
Methanobacteriaceae	96.403
Methanobacteriaceae	91.367
Methanobacteriaceae	99.281
Methanobacteriaceae	92.143
Methanobacteriaceae	98.561
Methanobacteriaceae	100
Methanobacteriaceae	98.561
Methanobacteriaceae	92.806
Methanobacteriaceae	92.086
Methanobacteriaceae	91.429
Methanobacteriaceae	90.647
Methanobacteriaceae	100
Methanobacteriaceae	99.286
Methanobacteriaceae	99.286
Methanobacteriaceae	95.714
Methanobacteriaceae	90.647
Methanobacteriaceae	95
Methanobacteriaceae	91.429
Methanobacteriaceae	94.964
Methanobacteriaceae	98.571
Methanobacteriaceae	99.281
Methanobacteriaceae	91.429
Methanobacteriaceae	92.143
Methanobacteriaceae	92.857
Methanobacteriaceae	91.367
Methanobacteriaceae	92.143
Methanobacteriaceae	95.714
Methanobacteriaceae	92.806
Methanobacteriaceae	92.143
Methanobacteriaceae	92.806
Methanobacteriaceae	97.842
Methanobacteriaceae	92.806
Methanobacteriaceae	65.468
Methanobacteriaceae	95
Methanobacteriaceae	95.714
Methanobacteriaceae	99.286
Methanobacteriaceae	92.143
Methanobacteriaceae	99.286
Methanobacteriaceae	77.698
Methanobacteriaceae	99.286
Methanobacteriaceae	100
Methanobacteriaceae	99.281
Methanobacteriaceae	99.286
Methanobacteriaceae	92.086
Methanobacteriaceae	94.964
Methanobacteriaceae	92.857
Methanobacteriaceae	99.281
Methanobacteriaceae	92.857
Methanobacteriaceae	92.806
Methanobacteriaceae	97.842
Methanobacteriaceae	93.525
Methanobacteriaceae	92.806
Methanobacteriaceae	98.571
Methanobacteriaceae	92.086
Methanobacteriaceae	79.856
Methanobacteriaceae	99.281
Methanobacteriaceae	94.964
Methanobacteriaceae	91.429
Methanobacteriaceae	92.143
Methanobacteriaceae	99.281
Methanobacteriaceae	95
Methanobacteriaceae	93.525
Methanobacteriaceae	94.964
Methanobacteriaceae	99.281
Methanobacteriaceae	92.143
Methanobacteriaceae	82.734
Methanobacteriaceae	66.429
Methanobacteriaceae	91.429
Methanobacteriaceae	92.806
Methanobacteriaceae	100
Methanobacteriaceae	91.429
Methanobacteriaceae	92.806
Methanobacteriaceae	91.429
Methanobacteriaceae	97.143
Methanobacteriaceae	95.683
Methanobacteriaceae	92.143
Methanobacteriaceae	98.571
Methanobacteriaceae	95
Methanobacteriaceae	91.429
Methanobacteriaceae	92.143
Methanobacteriaceae	99.286
Methanobacteriaceae	92.086
Methanobacteriaceae	92.857
Methanobacteriaceae	95.714
Methanobacteriaceae	99.281
Methanobacteriaceae	91.429
Methanobacteriaceae	99.286
Methanobacteriaceae	99.281
Methanobacteriaceae	92.143
Methanobacteriaceae	95
Methanobacteriaceae	99.281
Methanobacteriaceae	99.286
Methanobacteriaceae	99.286
Methanobacteriaceae	95.714
Methanobacteriaceae	91.429
Methanobacteriaceae	95
Methanobacteriaceae	99.286
Methanobacteriaceae	92.086
Methanobacteriaceae	92.806
Methanobacteriaceae	92.806
Methanobacteriaceae	92.806
Methanobacteriaceae	92.806
Methanobacteriaceae	98.561
Methanobacteriaceae	99.286
Methanobacteriaceae	92.086
Methanobacteriaceae	78.417
Methanobacteriaceae	92.086
Methanobacteriaceae	92.086
Methanobacteriaceae	91.429
Methanobacteriaceae	95
Methanobacteriaceae	91.429
Methanobacteriaceae	95.683
Methanobacteriaceae	95.683
Methanobacteriaceae	92.143
Methanobacteriaceae	91.429
Methanobacteriaceae	99.286
Methanobacteriaceae	92.086
Methanobacteriaceae	99.286
Methanobacteriaceae	95.683
Methanobacteriaceae	94.964
Methanobacteriaceae	92.143
Methanobacteriaceae	99.281
Methanobacteriaceae	95.683
Methanobacteriaceae	98.561
Methanobacteriaceae	93.525
Methanobacteriaceae	99.281
Methanobacteriaceae	92.857
Methanobacteriaceae	92.086
Methanobacteriaceae	99.281
Methanobacteriaceae	98.571
Methanobacteriaceae	92.806
Methanobacteriaceae	99.286
Methanobacteriaceae	92.143
Methanobacteriaceae	99.286
Methanobacteriaceae	91.429
Methanobacteriaceae	92.143
Methanobacteriaceae	98.571
Methanobacteriaceae	91.429
Methanobacteriaceae	92.806
Methanobacteriaceae	92.086
Methanobacteriaceae	95
Methanobacteriaceae	90.714
Methanobacteriaceae	99.281
Methanobacteriaceae	92.086
Methanobacteriaceae	99.286
Methanobacteriaceae	95.714
Methanobacteriaceae	99.286
Methanobacteriaceae	97.857
Methanobacteriaceae	99.281
Methanobacteriaceae	99.286
Methanobacteriaceae	91.429
Methanobacteriaceae	94.245
Methanobacteriaceae	99.281
Methanobacteriaceae	99.286
Methanobacteriaceae	99.281
Methanobacteriaceae	91.429
Methanobacteriaceae	95.714
Methanobacteriaceae	92.806
Methanobacteriaceae	99.281
Methanobacteriaceae	93.571
Methanobacteriaceae	92.143
Methanobacteriaceae	94.964
Methanobacteriaceae	96.429
Methanobacteriaceae	100
Methanobacteriaceae	92.086
Methanobacteriaceae	98.561
Methanobacteriaceae	99.286
Methanobacteriaceae	99.286
Methanobacteriaceae	100
Methanobacteriaceae	100
Methanobacteriaceae	92.086
Methanobacteriaceae	92.806
Methanobacteriaceae	96.429
Methanobacteriaceae	99.286
Methanobacteriaceae	99.286
Methanobacteriaceae	99.281
Methanobacteriaceae	100
Methanobacteriaceae	100
Methanobacteriaceae	100
Methanobacteriaceae	92.806
Methanobacteriaceae	100
Methanobacteriaceae	91.429
Methanobacteriaceae	65.714
Methanobacteriaceae	99.281
Methanobacteriaceae	100
Methanobacteriaceae	99.281
Methanobacteriaceae	92.806
Methanobacteriaceae	99.281
Methanobacteriaceae	91.429
Methanobacteriaceae	100
Methanobacteriaceae	92.806
Methanobacteriaceae	100
Methanobacteriaceae	99.281
Methanobacteriaceae	92.806
Methanobacteriaceae	93.525
Methanobacteriaceae	100
Methanobacteriaceae	98.561
Methanobacteriaceae	92.806
Methanobacteriaceae	98.571
Methanobacteriaceae	94.964
Methanobacteriaceae	95.714
Methanobacteriaceae	92.143
Methanobacteriaceae	90.647
Methanobacteriaceae	100
Methanobacteriaceae	95.683
Methanobacteriaceae	82.014
Methanobacteriaceae	92.143
Methanobacteriaceae	92.806
Methanobacteriaceae	91.367
Methanobacteriaceae	92.086
Methanobacteriaceae	91.367
Methanobacteriaceae	92.806
Methanobacteriaceae	92.806
Methanobacteriaceae	92.143
Methanobacteriaceae	92.857
Methanobacteriaceae	65.468
Methanobacteriaceae	93.525
Methanobacteriaceae	98.561
Methanobacteriaceae	100
Methanobacteriaceae	92.143
Methanobacteriaceae	100
Methanobacteriaceae	93.525
Methanobacteriaceae	100
Methanobacteriaceae	98.561
Methanobacteriaceae	100
Methanobacteriaceae	92.143
Methanobacteriaceae	97.122
Methanobacteriaceae	66.429
Methanobacteriaceae	98.571
Methanobacteriaceae	89.286
Methanobacteriaceae	99.281
Methanobacteriaceae	92.143
Methanobacteriaceae	97.857
Methanobacteriaceae	65.468
Methanobacteriaceae	92.857
Methanobacteriaceae	92.806
Methanobacteriaceae	95
Methanobacteriaceae	92.086
Methanobacteriaceae	100
Methanobacteriaceae	91.367
Methanobacteriaceae	91.429
Methanobacteriaceae	99.286
Methanobacteriaceae	91.367
Methanobacteriaceae	91.429
Methanobacteriaceae	95.714
Methanobacteriaceae	95
Methanobacteriaceae	91.429
Methanobacteriaceae	92.143
Methanobacteriaceae	91.367
Methanobacteriaceae	92.806
Methanobacteriaceae	91.429
Methanobacteriaceae	94.964
Methanobacteriaceae	92.086
Methanobacteriaceae	100
Methanobacteriaceae	100
Methanobacteriaceae	88.571
Methanobacteriaceae	98.571
Methanobacteriaceae	91.429
Methanobacteriaceae	100
Methanobacteriaceae	98.561
Methanobacteriaceae	90.714
Methanobacteriaceae	99.286
Methanobacteriaceae	92.086
Methanobacteriaceae	92.806
Methanobacteriaceae	91.429
Methanobacteriaceae	92.857
Methanobacteriaceae	99.286
Methanobacteriaceae	95.714
Methanobacteriaceae	92.086
Methanobacteriaceae	91.429
Methanobacteriaceae	100
Methanobacteriaceae	93.525
Methanobacteriaceae	92.806
Methanobacteriaceae	98.571
Methanobacteriaceae	92.806
Methanobacteriaceae	92.086
Methanobacteriaceae	92.143
Methanobacteriaceae	92.143
Methanobacteriaceae	93.525
Methanobacteriaceae	66.187
Methanobacteriaceae	92.806
Methanobacteriaceae	99.286
Methanobacteriaceae	98.571
Methanobacteriaceae	91.429
Methanobacteriaceae	95.714
Methanobacteriaceae	92.143
Methanobacteriaceae	91.367
Methanobacteriaceae	66.187
Methanobacteriaceae	99.281
Methanobacteriaceae	92.857
Methanobacteriaceae	100
Methanobacteriaceae	95.683
Methanobacteriaceae	93.525
Methanobacteriaceae	95.683
Methanobacteriaceae	95.714
Methanobacteriaceae	94.286
Methanobacteriaceae	92.086
[truncated: 111,455 more rows]

## Sheet: non_euryarchaea
TACKgroup	CandidatusVerstraetearchaeota	86.331
TACKgroup	CandidatusVerstraetearchaeota	86.331
TACKgroup	CandidatusVerstraetearchaeota	88.489
TACKgroup	CandidatusVerstraetearchaeota	87.05
TACKgroup	CandidatusVerstraetearchaeota	88.571
TACKgroup	CandidatusVerstraetearchaeota	87.05
TACKgroup	CandidatusVerstraetearchaeota	87.77
TACKgroup	CandidatusVerstraetearchaeota	87.77
TACKgroup	CandidatusVerstraetearchaeota	88.571
TACKgroup	CandidatusVerstraetearchaeota	88.489
TACKgroup	CandidatusVerstraetearchaeota	88.489
TACKgroup	CandidatusVerstraetearchaeota	87.143
TACKgroup	CandidatusVerstraetearchaeota	87.143
TACKgroup	CandidatusVerstraetearchaeota	88.571
TACKgroup	CandidatusVerstraetearchaeota	88.571
TACKgroup	CandidatusVerstraetearchaeota	88.489
TACKgroup	CandidatusVerstraetearchaeota	88.571
TACKgroup	CandidatusVerstraetearchaeota	87.857
TACKgroup	CandidatusVerstraetearchaeota	88.489
TACKgroup	CandidatusVerstraetearchaeota	87.857
TACKgroup	CandidatusVerstraetearchaeota	88.571
TACKgroup	CandidatusVerstraetearchaeota	86.429
TACKgroup	CandidatusVerstraetearchaeota	88.489
TACKgroup	CandidatusVerstraetearchaeota	88.489
TACKgroup	CandidatusVerstraetearchaeota	88.571
TACKgroup	CandidatusNezhaarchaeota_TDA34547.1	78.417
TACKgroup	CandidatusVerstraetearchaeota	87.857
TACKgroup	CandidatusVerstraetearchaeota	87.77
TACKgroup	CandidatusVerstraetearchaeota	82.857
TACKgroup	CandidatusVerstraetearchaeota	82.734
TACKgroup	CandidatusVerstraetearchaeota	88.489
TACKgroup	CandidatusVerstraetearchaeota	86.429
TACKgroup	CandidatusNezhaarchaeota_TDA34547.1	78.571
TACKgroup	CandidatusVerstraetearchaeota	87.05
TACKgroup	CandidatusVerstraetearchaeota	87.05
TACKgroup	CandidatusVerstraetearchaeota	88.489
TACKgroup	CandidatusVerstraetearchaeota	87.05
TACKgroup	CandidatusVerstraetearchaeota	87.05
TACKgroup	CandidatusVerstraetearchaeota	87.05
TACKgroup	CandidatusVerstraetearchaeota	88.489
TACKgroup	CandidatusVerstraetearchaeota	86.331
TACKgroup	CandidatusVerstraetearchaeota	87.77
TACKgroup	CandidatusVerstraetearchaeota	88.489
TACKgroup	CandidatusVerstraetearchaeota	88.489
TACKgroup	CandidatusVerstraetearchaeota	88.489
TACKgroup	CandidatusVerstraetearchaeota	88.489
TACKgroup	CandidatusVerstraetearchaeota	88.489
TACKgroup	CandidatusVerstraetearchaeota	88.489
TACKgroup	CandidatusVerstraetearchaeota	87.05
TACKgroup	CandidatusVerstraetearchaeota	85.612
TACKgroup	CandidatusVerstraetearchaeota	82.734
TACKgroup	CandidatusVerstraetearchaeota	88.571
TACKgroup	CandidatusVerstraetearchaeota	78.417
TACKgroup	CandidatusVerstraetearchaeota	88.571
TACKgroup	CandidatusVerstraetearchaeota	88.571
TACKgroup	CandidatusVerstraetearchaeota	88.489
TACKgroup	CandidatusVerstraetearchaeota	88.489
TACKgroup	CandidatusVerstraetearchaeota	85.612
TACKgroup	CandidatusVerstraetearchaeota	87.05
TACKgroup	CandidatusVerstraetearchaeota	82.014
TACKgroup	CandidatusVerstraetearchaeota	87.857
TACKgroup	CandidatusVerstraetearchaeota	88.571
TACKgroup	CandidatusVerstraetearchaeota	87.77
TACKgroup	CandidatusVerstraetearchaeota	85.612
TACKgroup	CandidatusVerstraetearchaeota	87.05
TACKgroup	CandidatusVerstraetearchaeota	88.571
TACKgroup	CandidatusVerstraetearchaeota	87.77
TACKgroup	CandidatusVerstraetearchaeota	85.612
TACKgroup	CandidatusVerstraetearchaeota	85.612
TACKgroup	CandidatusVerstraetearchaeota	88.489
TACKgroup	CandidatusVerstraetearchaeota	86.331
TACKgroup	CandidatusVerstraetearchaeota	85.612
TACKgroup	CandidatusVerstraetearchaeota	85.714
TACKgroup	CandidatusVerstraetearchaeota	85.612
TACKgroup	CandidatusVerstraetearchaeota	88.571
TACKgroup	CandidatusVerstraetearchaeota	87.857
TACKgroup	CandidatusVerstraetearchaeota	86.331
TACKgroup	CandidatusVerstraetearchaeota	87.857
TACKgroup	CandidatusVerstraetearchaeota	85.612
TACKgroup	CandidatusVerstraetearchaeota	85.612
TACKgroup	CandidatusVerstraetearchaeota	87.77
TACKgroup	CandidatusVerstraetearchaeota	85.612
TACKgroup	CandidatusVerstraetearchaeota	85.612
TACKgroup	CandidatusVerstraetearchaeota	85.612
TACKgroup	CandidatusVerstraetearchaeota	87.05
TACKgroup	CandidatusVerstraetearchaeota	87.857
TACKgroup	CandidatusVerstraetearchaeota	86.331
TACKgroup	CandidatusVerstraetearchaeota	86.331
TACKgroup	CandidatusVerstraetearchaeota	87.857
TACKgroup	CandidatusVerstraetearchaeota	87.05
TACKgroup	CandidatusVerstraetearchaeota	85.612
TACKgroup	CandidatusVerstraetearchaeota	88.489
TACKgroup	CandidatusVerstraetearchaeota	87.05
TACKgroup	CandidatusVerstraetearchaeota	87.05
TACKgroup	CandidatusVerstraetearchaeota	87.857
TACKgroup	CandidatusVerstraetearchaeota	88.489
TACKgroup	CandidatusVerstraetearchaeota	88.571
TACKgroup	CandidatusVerstraetearchaeota	86.331
TACKgroup	CandidatusVerstraetearchaeota	85.612
TACKgroup	CandidatusVerstraetearchaeota	88.571
TACKgroup	CandidatusVerstraetearchaeota	87.857
TACKgroup	CandidatusVerstraetearchaeota	88.489
TACKgroup	CandidatusVerstraetearchaeota	85.612
TACKgroup	CandidatusVerstraetearchaeota	86.331
TACKgroup	CandidatusVerstraetearchaeota	88.489
TACKgroup	CandidatusVerstraetearchaeota	88.489
TACKgroup	CandidatusVerstraetearchaeota	85.612
TACKgroup	CandidatusVerstraetearchaeota	88.489
TACKgroup	CandidatusVerstraetearchaeota	79.137
TACKgroup	CandidatusVerstraetearchaeota	86.331
TACKgroup	CandidatusVerstraetearchaeota	88.489
TACKgroup	CandidatusVerstraetearchaeota	88.489
TACKgroup	CandidatusVerstraetearchaeota	88.571
TACKgroup	CandidatusVerstraetearchaeota	87.77
TACKgroup	CandidatusVerstraetearchaeota	87.77
TACKgroup	CandidatusVerstraetearchaeota	87.77
TACKgroup	CandidatusVerstraetearchaeota	90.714
TACKgroup	CandidatusVerstraetearchaeota	85.612
TACKgroup	CandidatusVerstraetearchaeota	85.612
TACKgroup	CandidatusVerstraetearchaeota	85.612
TACKgroup	CandidatusVerstraetearchaeota	86.331
TACKgroup	CandidatusVerstraetearchaeota	87.857
TACKgroup	CandidatusVerstraetearchaeota	87.857
TACKgroup	CandidatusVerstraetearchaeota	87.857
TACKgroup	CandidatusVerstraetearchaeota	86.331
TACKgroup	CandidatusVerstraetearchaeota	87.857
TACKgroup	CandidatusVerstraetearchaeota	88.571
TACKgroup	CandidatusVerstraetearchaeota	86.331
TACKgroup	CandidatusVerstraetearchaeota	85.612
TACKgroup	CandidatusVerstraetearchaeota	86.331
TACKgroup	CandidatusVerstraetearchaeota	87.77
TACKgroup	CandidatusVerstraetearchaeota	85.612
TACKgroup	CandidatusVerstraetearchaeota	86.331
TACKgroup	CandidatusVerstraetearchaeota	85.612
TACKgroup	CandidatusVerstraetearchaeota	87.77
TACKgroup	CandidatusVerstraetearchaeota	87.857
TACKgroup	CandidatusVerstraetearchaeota	87.857
TACKgroup	CandidatusVerstraetearchaeota	85.612
TACKgroup	CandidatusVerstraetearchaeota	86.331
TACKgroup	CandidatusVerstraetearchaeota	85.612
TACKgroup	CandidatusVerstraetearchaeota	85.612
TACKgroup	CandidatusVerstraetearchaeota	87.77
TACKgroup	CandidatusVerstraetearchaeota	87.857
TACKgroup	CandidatusVerstraetearchaeota	88.489
TACKgroup	CandidatusVerstraetearchaeota	86.331
TACKgroup	CandidatusVerstraetearchaeota	87.77
TACKgroup	CandidatusVerstraetearchaeota	88.489
TACKgroup	CandidatusVerstraetearchaeota	87.05
TACKgroup	CandidatusVerstraetearchaeota	87.77
TACKgroup	CandidatusVerstraetearchaeota	87.143
TACKgroup	CandidatusVerstraetearchaeota	86.331
TACKgroup	CandidatusVerstraetearchaeota	87.05
TACKgroup	CandidatusVerstraetearchaeota	85.612
TACKgroup	CandidatusVerstraetearchaeota	87.05
TACKgroup	CandidatusVerstraetearchaeota	87.05
TACKgroup	CandidatusVerstraetearchaeota	86.331
TACKgroup	CandidatusVerstraetearchaeota	86.331
TACKgroup	CandidatusVerstraetearchaeota	87.05
TACKgroup	CandidatusVerstraetearchaeota	88.571
TACKgroup	CandidatusVerstraetearchaeota	86.331
TACKgroup	CandidatusVerstraetearchaeota	88.489
TACKgroup	CandidatusVerstraetearchaeota	90.647
TACKgroup	CandidatusVerstraetearchaeota	86.331
TACKgroup	CandidatusVerstraetearchaeota	87.857
TACKgroup	CandidatusVerstraetearchaeota	85.612
TACKgroup	CandidatusVerstraetearchaeota	86.331
TACKgroup	CandidatusVerstraetearchaeota	87.143
TACKgroup	CandidatusVerstraetearchaeota	86.331
TACKgroup	CandidatusVerstraetearchaeota	82.014
TACKgroup	CandidatusVerstraetearchaeota	85.612
TACKgroup	CandidatusVerstraetearchaeota	85.612
TACKgroup	CandidatusVerstraetearchaeota	87.857
TACKgroup	CandidatusVerstraetearchaeota	87.05
TACKgroup	CandidatusVerstraetearchaeota	86.331
TACKgroup	CandidatusVerstraetearchaeota	85.612
TACKgroup	CandidatusVerstraetearchaeota	88.571
TACKgroup	CandidatusVerstraetearchaeota	85.612
TACKgroup	CandidatusVerstraetearchaeota	87.77
TACKgroup	CandidatusNezhaarchaeota_TDA34547.1	78.417
TACKgroup	CandidatusVerstraetearchaeota	86.331
TACKgroup	CandidatusVerstraetearchaeota	86.331
TACKgroup	CandidatusVerstraetearchaeota	85.612
TACKgroup	CandidatusVerstraetearchaeota	87.05
TACKgroup	CandidatusVerstraetearchaeota	85.612
TACKgroup	CandidatusVerstraetearchaeota	87.857
TACKgroup	CandidatusVerstraetearchaeota	88.489
TACKgroup	CandidatusVerstraetearchaeota	86.331
TACKgroup	CandidatusVerstraetearchaeota	85.612
TACKgroup	CandidatusVerstraetearchaeota	87.77
TACKgroup	CandidatusVerstraetearchaeota	88.571
TACKgroup	CandidatusVerstraetearchaeota	85.612
TACKgroup	CandidatusVerstraetearchaeota	87.857
TACKgroup	CandidatusVerstraetearchaeota	85.612
TACKgroup	CandidatusVerstraetearchaeota	86.331
TACKgroup	CandidatusVerstraetearchaeota	85.612
TACKgroup	CandidatusVerstraetearchaeota	86.331
TACKgroup	CandidatusVerstraetearchaeota	87.77
TACKgroup	CandidatusVerstraetearchaeota	86.331
TACKgroup	CandidatusVerstraetearchaeota	87.77
TACKgroup	CandidatusVerstraetearchaeota	85.612
TACKgroup	CandidatusVerstraetearchaeota	85.612
TACKgroup	CandidatusVerstraetearchaeota	85.612
TACKgroup	CandidatusVerstraetearchaeota	86.331
TACKgroup	CandidatusVerstraetearchaeota	87.143
TACKgroup	CandidatusVerstraetearchaeota	87.05
TACKgroup	CandidatusVerstraetearchaeota	89.209
TACKgroup	CandidatusVerstraetearchaeota	85.612
TACKgroup	CandidatusVerstraetearchaeota	86.331
TACKgroup	CandidatusVerstraetearchaeota	85.612
TACKgroup	CandidatusVerstraetearchaeota	85.612
TACKgroup	CandidatusVerstraetearchaeota	88.489
TACKgroup	CandidatusVerstraetearchaeota	87.05
TACKgroup	CandidatusVerstraetearchaeota	87.77
TACKgroup	CandidatusVerstraetearchaeota	87.05
TACKgroup	CandidatusVerstraetearchaeota	85.612
TACKgroup	CandidatusVerstraetearchaeota	87.05
TACKgroup	CandidatusVerstraetearchaeota	88.571
TACKgroup	CandidatusVerstraetearchaeota	87.77
TACKgroup	CandidatusVerstraetearchaeota	86.331
TACKgroup	CandidatusVerstraetearchaeota	87.05
TACKgroup	CandidatusVerstraetearchaeota	87.77
TACKgroup	CandidatusVerstraetearchaeota	85.612
TACKgroup	CandidatusNezhaarchaeota_TDA34547.1	78.571
TACKgroup	CandidatusVerstraetearchaeota	87.05
TACKgroup	CandidatusVerstraetearchaeota	85.612
TACKgroup	CandidatusVerstraetearchaeota	85.612
TACKgroup	CandidatusVerstraetearchaeota	87.05
TACKgroup	CandidatusVerstraetearchaeota	87.77
TACKgroup	CandidatusVerstraetearchaeota	87.05
TACKgroup	CandidatusVerstraetearchaeota	87.857
TACKgroup	CandidatusVerstraetearchaeota	87.05
TACKgroup	CandidatusVerstraetearchaeota	86.429
TACKgroup	CandidatusVerstraetearchaeota	87.77
TACKgroup	CandidatusVerstraetearchaeota	85.612
TACKgroup	CandidatusVerstraetearchaeota	86.331
TACKgroup	CandidatusVerstraetearchaeota	88.489
TACKgroup	CandidatusVerstraetearchaeota	85.612
TACKgroup	CandidatusVerstraetearchaeota	87.05
TACKgroup	CandidatusVerstraetearchaeota	87.857
TACKgroup	CandidatusVerstraetearchaeota	86.331
TACKgroup	CandidatusVerstraetearchaeota	87.857
TACKgroup	CandidatusVerstraetearchaeota	85.612
TACKgroup	CandidatusVerstraetearchaeota	86.331
TACKgroup	CandidatusVerstraetearchaeota	85.612
TACKgroup	CandidatusVerstraetearchaeota	85.612
TACKgroup	CandidatusVerstraetearchaeota	87.05
TACKgroup	CandidatusVerstraetearchaeota	86.429
TACKgroup	CandidatusVerstraetearchaeota	86.331
TACKgroup	CandidatusVerstraetearchaeota	87.143
TACKgroup	CandidatusVerstraetearchaeota	86.429
TACKgroup	CandidatusVerstraetearchaeota	86.331
TACKgroup	CandidatusVerstraetearchaeota	87.77
TACKgroup	CandidatusVerstraetearchaeota	85.612
TACKgroup	CandidatusVerstraetearchaeota	85.612
TACKgroup	CandidatusVerstraetearchaeota	85.612
TACKgroup	CandidatusVerstraetearchaeota	86.331
TACKgroup	CandidatusVerstraetearchaeota	88.571
TACKgroup	CandidatusVerstraetearchaeota	84.892
TACKgroup	CandidatusVerstraetearchaeota	87.05
TACKgroup	CandidatusVerstraetearchaeota	85.612
TACKgroup	CandidatusVerstraetearchaeota	87.77
TACKgroup	CandidatusVerstraetearchaeota	86.331
TACKgroup	CandidatusVerstraetearchaeota	77.698
TACKgroup	CandidatusVerstraetearchaeota	87.77
TACKgroup	CandidatusVerstraetearchaeota	87.05
TACKgroup	CandidatusVerstraetearchaeota	87.857
TACKgroup	CandidatusVerstraetearchaeota	86.331
TACKgroup	CandidatusVerstraetearchaeota	90.647
TACKgroup	CandidatusVerstraetearchaeota	88.571
TACKgroup	CandidatusVerstraetearchaeota	78.417
TACKgroup	CandidatusVerstraetearchaeota	87.05
TACKgroup	CandidatusVerstraetearchaeota	85.612
TACKgroup	CandidatusVerstraetearchaeota	87.77
TACKgroup	CandidatusVerstraetearchaeota	87.77
TACKgroup	CandidatusVerstraetearchaeota	86.331
TACKgroup	CandidatusVerstraetearchaeota	85.612
TACKgroup	CandidatusVerstraetearchaeota	87.05
TACKgroup	CandidatusVerstraetearchaeota	86.331
TACKgroup	CandidatusVerstraetearchaeota	85.612
TACKgroup	CandidatusVerstraetearchaeota	86.331
TACKgroup	CandidatusVerstraetearchaeota	85.612
TACKgroup	CandidatusVerstraetearchaeota	88.489
TACKgroup	CandidatusVerstraetearchaeota	87.77
TACKgroup	CandidatusVerstraetearchaeota	86.331
TACKgroup	CandidatusVerstraetearchaeota	85.612
TACKgroup	CandidatusVerstraetearchaeota	87.857
TACKgroup	CandidatusVerstraetearchaeota	86.331
TACKgroup	CandidatusVerstraetearchaeota	87.143
TACKgroup	CandidatusVerstraetearchaeota	86.331
TACKgroup	CandidatusVerstraetearchaeota	87.857
TACKgroup	CandidatusVerstraetearchaeota	88.489
TACKgroup	CandidatusVerstraetearchaeota	87.77
TACKgroup	CandidatusVerstraetearchaeota	87.05
TACKgroup	CandidatusVerstraetearchaeota	86.331
TACKgroup	CandidatusVerstraetearchaeota	85.612
TACKgroup	CandidatusVerstraetearchaeota	87.05
TACKgroup	CandidatusVerstraetearchaeota	86.331
TACKgroup	CandidatusVerstraetearchaeota	85.612
TACKgroup	CandidatusVerstraetearchaeota	81.295
TACKgroup	CandidatusVerstraetearchaeota	85.612
TACKgroup	CandidatusVerstraetearchaeota	87.857
TACKgroup	CandidatusVerstraetearchaeota	85.612
TACKgroup	CandidatusVerstraetearchaeota	87.857
TACKgroup	CandidatusVerstraetearchaeota	85.612
TACKgroup	CandidatusVerstraetearchaeota	87.857
TACKgroup	CandidatusVerstraetearchaeota	86.331
TACKgroup	CandidatusVerstraetearchaeota	86.331
TACKgroup	CandidatusVerstraetearchaeota	88.489
TACKgroup	CandidatusVerstraetearchaeota	86.331
TACKgroup	CandidatusVerstraetearchaeota	86.429
TACKgroup	CandidatusVerstraetearchaeota	86.331
TACKgroup	CandidatusVerstraetearchaeota	87.05
TACKgroup	CandidatusVerstraetearchaeota	87.77
TACKgroup	CandidatusVerstraetearchaeota	87.05
TACKgroup	CandidatusVerstraetearchaeota	85.612
TACKgroup	CandidatusVerstraetearchaeota	87.05
TACKgroup	CandidatusVerstraetearchaeota	86.331
TACKgroup	CandidatusVerstraetearchaeota	86.331
TACKgroup	CandidatusVerstraetearchaeota	87.05
TACKgroup	CandidatusVerstraetearchaeota	86.429
TACKgroup	CandidatusVerstraetearchaeota	85.612
TACKgroup	CandidatusVerstraetearchaeota	87.05
TACKgroup	CandidatusVerstraetearchaeota	87.05
TACKgroup	CandidatusVerstraetearchaeota	85.612
TACKgroup	CandidatusNezhaarchaeota_TDA34547.1	78.417
TACKgroup	CandidatusVerstraetearchaeota	88.489
TACKgroup	CandidatusVerstraetearchaeota	85.612
TACKgroup	CandidatusVerstraetearchaeota	85.612
TACKgroup	CandidatusVerstraetearchaeota	86.331
TACKgroup	CandidatusVerstraetearchaeota	86.331
TACKgroup	CandidatusVerstraetearchaeota	84.173
TACKgroup	CandidatusVerstraetearchaeota	86.331
TACKgroup	CandidatusVerstraetearchaeota	87.05
TACKgroup	CandidatusVerstraetearchaeota	87.857
TACKgroup	CandidatusVerstraetearchaeota	85.612
TACKgroup	CandidatusVerstraetearchaeota	87.77
TACKgroup	CandidatusVerstraetearchaeota	87.857
TACKgroup	CandidatusVerstraetearchaeota	87.05
TACKgroup	CandidatusVerstraetearchaeota	87.77
TACKgroup	CandidatusVerstraetearchaeota	85.612
TACKgroup	CandidatusVerstraetearchaeota	86.331
TACKgroup	CandidatusVerstraetearchaeota	88.571
TACKgroup	CandidatusVerstraetearchaeota	87.05
TACKgroup	CandidatusVerstraetearchaeota	79.856
TACKgroup	CandidatusVerstraetearchaeota	87.77
TACKgroup	CandidatusVerstraetearchaeota	88.571
TACKgroup	CandidatusVerstraetearchaeota	86.429
TACKgroup	CandidatusVerstraetearchaeota	85.612
TACKgroup	CandidatusVerstraetearchaeota	87.77
TACKgroup	CandidatusVerstraetearchaeota	87.77
TACKgroup	CandidatusVerstraetearchaeota	86.331
TACKgroup	CandidatusVerstraetearchaeota	85.612
TACKgroup	CandidatusVerstraetearchaeota	86.331
TACKgroup	CandidatusVerstraetearchaeota	86.331
TACKgroup	CandidatusVerstraetearchaeota	85.612
TACKgroup	CandidatusVerstraetearchaeota	88.489
TACKgroup	CandidatusVerstraetearchaeota	87.857
TACKgroup	CandidatusVerstraetearchaeota	86.331
TACKgroup	CandidatusVerstraetearchaeota	87.857
TACKgroup	CandidatusVerstraetearchaeota	88.489
TACKgroup	CandidatusVerstraetearchaeota	86.331
TACKgroup	CandidatusVerstraetearchaeota	82.143
TACKgroup	CandidatusVerstraetearchaeota	85.612
TACKgroup	CandidatusVerstraetearchaeota	87.857
TACKgroup	CandidatusVerstraetearchaeota	86.331
TACKgroup	CandidatusVerstraetearchaeota	86.331
TACKgroup	CandidatusVerstraetearchaeota	87.77
TACKgroup	CandidatusVerstraetearchaeota	81.295
TACKgroup	CandidatusVerstraetearchaeota	86.331
TACKgroup	CandidatusVerstraetearchaeota	87.143
TACKgroup	CandidatusVerstraetearchaeota	85.612
TACKgroup	CandidatusVerstraetearchaeota	88.571
TACKgroup	CandidatusVerstraetearchaeota	87.05
TACKgroup	CandidatusVerstraetearchaeota	87.05
TACKgroup	CandidatusVerstraetearchaeota	85.612
TACKgroup	CandidatusVerstraetearchaeota	87.857
TACKgroup	CandidatusVerstraetearchaeota	87.77
TACKgroup	CandidatusVerstraetearchaeota	85.612
TACKgroup	CandidatusVerstraetearchaeota	87.77
TACKgroup	CandidatusVerstraetearchaeota	87.857
TACKgroup	CandidatusVerstraetearchaeota	87.05
TACKgroup	CandidatusVerstraetearchaeota	88.571
TACKgroup	CandidatusVerstraetearchaeota	86.331
TACKgroup	CandidatusVerstraetearchaeota	87.77
TACKgroup	CandidatusVerstraetearchaeota	85.612
TACKgroup	CandidatusVerstraetearchaeota	88.489
TACKgroup	CandidatusVerstraetearchaeota	87.77
TACKgroup	CandidatusVerstraetearchaeota	86.331
TACKgroup	CandidatusVerstraetearchaeota	76.259
TACKgroup	CandidatusVerstraetearchaeota	87.857
TACKgroup	CandidatusVerstraetearchaeota	85.612
TACKgroup	CandidatusVerstraetearchaeota	87.77
TACKgroup	CandidatusVerstraetearchaeota	87.05
TACKgroup	CandidatusVerstraetearchaeota	86.429
TACKgroup	CandidatusVerstraetearchaeota	87.857
TACKgroup	CandidatusVerstraetearchaeota	86.331
TACKgroup	CandidatusVerstraetearchaeota	87.857
TACKgroup	CandidatusVerstraetearchaeota	87.857
TACKgroup	CandidatusVerstraetearchaeota	86.331
TACKgroup	CandidatusNezhaarchaeota_TDA34547.1	78.417
TACKgroup	CandidatusVerstraetearchaeota	87.857
TACKgroup	CandidatusVerstraetearchaeota	87.77
TACKgroup	CandidatusVerstraetearchaeota	87.857
TACKgroup	CandidatusVerstraetearchaeota	87.77
TACKgroup	CandidatusVerstraetearchaeota	86.331
TACKgroup	CandidatusVerstraetearchaeota	86.331
TACKgroup	CandidatusVerstraetearchaeota	87.77
TACKgroup	CandidatusVerstraetearchaeota	87.05
TACKgroup	CandidatusVerstraetearchaeota	87.77
TACKgroup	CandidatusVerstraetearchaeota	86.331
TACKgroup	CandidatusVerstraetearchaeota	87.857
TACKgroup	CandidatusVerstraetearchaeota	87.05
TACKgroup	CandidatusVerstraetearchaeota	87.77
TACKgroup	CandidatusVerstraetearchaeota	81.295
TACKgroup	CandidatusVerstraetearchaeota	86.331
TACKgroup	CandidatusVerstraetearchaeota	85.612
TACKgroup	CandidatusVerstraetearchaeota	82.014
TACKgroup	CandidatusVerstraetearchaeota	85.612
TACKgroup	CandidatusVerstraetearchaeota	88.571
TACKgroup	CandidatusVerstraetearchaeota	87.143
TACKgroup	CandidatusVerstraetearchaeota	88.571
TACKgroup	CandidatusVerstraetearchaeota	87.857
TACKgroup	CandidatusVerstraetearchaeota	86.331
TACKgroup	CandidatusVerstraetearchaeota	85.612
TACKgroup	CandidatusVerstraetearchaeota	87.77
TACKgroup	CandidatusVerstraetearchaeota	87.05
TACKgroup	CandidatusVerstraetearchaeota	87.77
TACKgroup	CandidatusVerstraetearchaeota	85.612
TACKgroup	CandidatusVerstraetearchaeota	87.05
TACKgroup	CandidatusVerstraetearchaeota	87.05
TACKgroup	CandidatusVerstraetearchaeota	86.331
TACKgroup	CandidatusVerstraetearchaeota	85.612
TACKgroup	CandidatusVerstraetearchaeota	87.77
TACKgroup	CandidatusVerstraetearchaeota	88.489
TACKgroup	CandidatusVerstraetearchaeota	87.05
TACKgroup	CandidatusVerstraetearchaeota	87.05
TACKgroup	CandidatusVerstraetearchaeota	87.77
TACKgroup	CandidatusVerstraetearchaeota	87.77
TACKgroup	CandidatusVerstraetearchaeota	87.77
TACKgroup	CandidatusVerstraetearchaeota	87.77
TACKgroup	CandidatusVerstraetearchaeota	87.05
TACKgroup	CandidatusVerstraetearchaeota	85.612
TACKgroup	CandidatusVerstraetearchaeota	85.612
TACKgroup	CandidatusVerstraetearchaeota	87.77
TACKgroup	CandidatusVerstraetearchaeota	87.77
TACKgroup	CandidatusVerstraetearchaeota	86.331
TACKgroup	CandidatusVerstraetearchaeota	86.331
TACKgroup	CandidatusVerstraetearchaeota	86.429
TACKgroup	CandidatusVerstraetearchaeota	88.489
TACKgroup	CandidatusVerstraetearchaeota	87.857
TACKgroup	CandidatusVerstraetearchaeota	87.77
TACKgroup	CandidatusVerstraetearchaeota	85.612
TACKgroup	CandidatusVerstraetearchaeota	87.77
TACKgroup	CandidatusVerstraetearchaeota	86.331
TACKgroup	CandidatusVerstraetearchaeota	87.05
TACKgroup	CandidatusVerstraetearchaeota	87.05
TACKgroup	CandidatusVerstraetearchaeota	87.857
TACKgroup	CandidatusVerstraetearchaeota	87.05
TACKgroup	CandidatusVerstraetearchaeota	86.331
TACKgroup	CandidatusVerstraetearchaeota	87.77
TACKgroup	CandidatusVerstraetearchaeota	87.05
TACKgroup	CandidatusVerstraetearchaeota	88.489
TACKgroup	CandidatusVerstraetearchaeota	86.331
TACKgroup	CandidatusVerstraetearchaeota	85.612
TACKgroup	CandidatusVerstraetearchaeota	84.892
TACKgroup	CandidatusVerstraetearchaeota	85.612
TACKgroup	CandidatusVerstraetearchaeota	86.331
TACKgroup	CandidatusVerstraetearchaeota	87.77
TACKgroup	CandidatusVerstraetearchaeota	86.331
TACKgroup	CandidatusVerstraetearchaeota	85.612
TACKgroup	CandidatusVerstraetearchaeota	86.331
TACKgroup	CandidatusVerstraetearchaeota	85.612
TACKgroup	CandidatusVerstraetearchaeota	87.05
TACKgroup	CandidatusVerstraetearchaeota	87.77
TACKgroup	CandidatusVerstraetearchaeota	86.331
TACKgroup	CandidatusVerstraetearchaeota	88.571
TACKgroup	CandidatusVerstraetearchaeota	88.489
TACKgroup	CandidatusVerstraetearchaeota	87.857
TACKgroup	CandidatusVerstraetearchaeota	88.489
TACKgroup	CandidatusVerstraetearchaeota	88.489
TACKgroup	CandidatusVerstraetearchaeota	85.714
TACKgroup	CandidatusVerstraetearchaeota	85.612
TACKgroup	CandidatusVerstraetearchaeota	85.612
TACKgroup	CandidatusVerstraetearchaeota	87.05
TACKgroup	CandidatusVerstraetearchaeota	87.05
TACKgroup	CandidatusVerstraetearchaeota	85.612
TACKgroup	CandidatusVerstraetearchaeota	86.331
TACKgroup	CandidatusVerstraetearchaeota	85.612
TACKgroup	CandidatusVerstraetearchaeota	87.857
TACKgroup	CandidatusVerstraetearchaeota	88.489
TACKgroup	CandidatusVerstraetearchaeota	85.612
TACKgroup	CandidatusVerstraetearchaeota	86.331
TACKgroup	CandidatusVerstraetearchaeota	87.05
TACKgroup	CandidatusVerstraetearchaeota	85.612
TACKgroup	CandidatusVerstraetearchaeota	88.489
TACKgroup	CandidatusVerstraetearchaeota	87.857
TACKgroup	CandidatusVerstraetearchaeota	87.05
TACKgroup	CandidatusVerstraetearchaeota	87.05
TACKgroup	CandidatusVerstraetearchaeota	86.429
TACKgroup	CandidatusVerstraetearchaeota	87.05
TACKgroup	CandidatusVerstraetearchaeota	87.77
TACKgroup	CandidatusVerstraetearchaeota	88.489
TACKgroup	CandidatusVerstraetearchaeota	85.612
TACKgroup	CandidatusVerstraetearchaeota	86.429
TACKgroup	CandidatusVerstraetearchaeota	85.612
TACKgroup	CandidatusVerstraetearchaeota	85.612
TACKgroup	CandidatusVerstraetearchaeota	86.331
TACKgroup	CandidatusVerstraetearchaeota	86.331
TACKgroup	CandidatusVerstraetearchaeota	87.857
TACKgroup	CandidatusVerstraetearchaeota	88.489
TACKgroup	CandidatusVerstraetearchaeota	86.331
TACKgroup	CandidatusVerstraetearchaeota	87.857
TACKgroup	CandidatusVerstraetearchaeota	85.612
TACKgroup	CandidatusVerstraetearchaeota	86.331
TACKgroup	CandidatusVerstraetearchaeota	87.77
TACKgroup	CandidatusVerstraetearchaeota	85.612
TACKgroup	CandidatusVerstraetearchaeota	87.05
TACKgroup	CandidatusVerstraetearchaeota	86.331
TACKgroup	CandidatusVerstraetearchaeota	87.857
TACKgroup	CandidatusVerstraetearchaeota	85.612
TACKgroup	CandidatusVerstraetearchaeota	88.489
TACKgroup	CandidatusVerstraetearchaeota	86.331
TACKgroup	CandidatusVerstraetearchaeota	86.331
TACKgroup	CandidatusVerstraetearchaeota	85.612
TACKgroup	CandidatusVerstraetearchaeota	88.489
TACKgroup	CandidatusVerstraetearchaeota	85.612
TACKgroup	CandidatusVerstraetearchaeota	86.331
TACKgroup	CandidatusVerstraetearchaeota	87.857
TACKgroup	CandidatusVerstraetearchaeota	87.857
TACKgroup	CandidatusVerstraetearchaeota	88.489
TACKgroup	CandidatusVerstraetearchaeota	86.331
TACKgroup	CandidatusVerstraetearchaeota	85.612
TACKgroup	CandidatusVerstraetearchaeota	87.05
TACKgroup	CandidatusVerstraetearchaeota	87.857
TACKgroup	CandidatusVerstraetearchaeota	88.571
TACKgroup	CandidatusVerstraetearchaeota	87.05
TACKgroup	CandidatusVerstraetearchaeota	87.77
TACKgroup	CandidatusVerstraetearchaeota	86.331
TACKgroup	CandidatusVerstraetearchaeota	86.331
TACKgroup	CandidatusVerstraetearchaeota	87.857
TACKgroup	CandidatusVerstraetearchaeota	87.857
TACKgroup	CandidatusVerstraetearchaeota	87.77
TACKgroup	CandidatusVerstraetearchaeota	87.857
TACKgroup	CandidatusVerstraetearchaeota	86.331
TACKgroup	CandidatusVerstraetearchaeota	85.612
TACKgroup	CandidatusVerstraetearchaeota	85.612
TACKgroup	CandidatusVerstraetearchaeota	85.612
TACKgroup	CandidatusVerstraetearchaeota	88.571
TACKgroup	CandidatusVerstraetearchaeota	87.05
TACKgroup	CandidatusVerstraetearchaeota	87.05
TACKgroup	CandidatusVerstraetearchaeota	86.331
TACKgroup	CandidatusVerstraetearchaeota	85.612
TACKgroup	CandidatusVerstraetearchaeota	87.857
TACKgroup	CandidatusVerstraetearchaeota	87.143
TACKgroup	CandidatusVerstraetearchaeota	86.331
TACKgroup	CandidatusVerstraetearchaeota	86.429
TACKgroup	CandidatusVerstraetearchaeota	88.571
TACKgroup	CandidatusVerstraetearchaeota	75.54
TACKgroup	CandidatusVerstraetearchaeota	87.05
TACKgroup	CandidatusVerstraetearchaeota	88.571
TACKgroup	CandidatusVerstraetearchaeota	88.489
TACKgroup	CandidatusVerstraetearchaeota	87.857
TACKgroup	CandidatusVerstraetearchaeota	87.143
TACKgroup	CandidatusVerstraetearchaeota	87.77
TACKgroup	CandidatusVerstraetearchaeota	85.612
TACKgroup	CandidatusVerstraetearchaeota	87.857
TACKgroup	CandidatusVerstraetearchaeota	87.857
TACKgroup	CandidatusVerstraetearchaeota	87.05
TACKgroup	CandidatusVerstraetearchaeota	85.612
TACKgroup	CandidatusVerstraetearchaeota	87.05
TACKgroup	CandidatusVerstraetearchaeota	87.77
TACKgroup	CandidatusVerstraetearchaeota	86.331
TACKgroup	CandidatusVerstraetearchaeota	87.05
TACKgroup	CandidatusVerstraetearchaeota	87.77
TACKgroup	CandidatusVerstraetearchaeota	87.143
TACKgroup	CandidatusVerstraetearchaeota	88.489
TACKgroup	CandidatusVerstraetearchaeota	87.05
TACKgroup	CandidatusVerstraetearchaeota	85.612
TACKgroup	CandidatusVerstraetearchaeota	87.77
TACKgroup	CandidatusVerstraetearchaeota	88.489
TACKgroup	CandidatusVerstraetearchaeota	86.331
TACKgroup	CandidatusVerstraetearchaeota	87.05
TACKgroup	CandidatusVerstraetearchaeota	86.331
TACKgroup	CandidatusVerstraetearchaeota	87.77
TACKgroup	CandidatusVerstraetearchaeota	87.143
TACKgroup	CandidatusVerstraetearchaeota	86.331
TACKgroup	CandidatusVerstraetearchaeota	87.857
TACKgroup	CandidatusVerstraetearchaeota	85.612
TACKgroup	CandidatusVerstraetearchaeota	88.571
TACKgroup	CandidatusVerstraetearchaeota	88.571
TACKgroup	CandidatusVerstraetearchaeota	87.857
TACKgroup	CandidatusVerstraetearchaeota	88.571
TACKgroup	CandidatusVerstraetearchaeota	85.612
TACKgroup	CandidatusVerstraetearchaeota	86.331
TACKgroup	CandidatusVerstraetearchaeota	87.857
TACKgroup	CandidatusVerstraetearchaeota	86.331
TACKgroup	CandidatusVerstraetearchaeota	87.05
TACKgroup	CandidatusVerstraetearchaeota	88.571
TACKgroup	CandidatusVerstraetearchaeota	85.612
TACKgroup	CandidatusVerstraetearchaeota	85.612
TACKgroup	CandidatusVerstraetearchaeota	88.571
TACKgroup	CandidatusVerstraetearchaeota	87.77
TACKgroup	CandidatusVerstraetearchaeota	85.612
TACKgroup	CandidatusVerstraetearchaeota	87.857
TACKgroup	CandidatusVerstraetearchaeota	87.857
TACKgroup	CandidatusVerstraetearchaeota	85.612
TACKgroup	CandidatusVerstraetearchaeota	86.429
TACKgroup	CandidatusVerstraetearchaeota	87.77
TACKgroup	CandidatusVerstraetearchaeota	87.857
TACKgroup	CandidatusVerstraetearchaeota	86.331
TACKgroup	CandidatusVerstraetearchaeota	86.331
TACKgroup	CandidatusVerstraetearchaeota	87.143
TACKgroup	CandidatusVerstraetearchaeota	88.571
TACKgroup	CandidatusVerstraetearchaeota	87.857
TACKgroup	CandidatusVerstraetearchaeota	87.77
TACKgroup	CandidatusVerstraetearchaeota	88.571
TACKgroup	CandidatusVerstraetearchaeota	87.05
TACKgroup	CandidatusVerstraetearchaeota	87.857
TACKgroup	CandidatusVerstraetearchaeota	86.331
TACKgroup	CandidatusVerstraetearchaeota	87.05
TACKgroup	CandidatusVerstraetearchaeota	87.77
TACKgroup	CandidatusVerstraetearchaeota	88.571
TACKgroup	CandidatusVerstraetearchaeota	87.857
TACKgroup	CandidatusVerstraetearchaeota	88.571
TACKgroup	CandidatusVerstraetearchaeota	87.857
TACKgroup	CandidatusVerstraetearchaeota	85.612
TACKgroup	CandidatusVerstraetearchaeota	87.05
TACKgroup	CandidatusVerstraetearchaeota	88.489
TACKgroup	CandidatusVerstraetearchaeota	87.857
TACKgroup	CandidatusVerstraetearchaeota	87.05
TACKgroup	CandidatusVerstraetearchaeota	85.612
TACKgroup	CandidatusVerstraetearchaeota	86.331
TACKgroup	CandidatusVerstraetearchaeota	86.429
TACKgroup	CandidatusVerstraetearchaeota	88.489
TACKgroup	CandidatusVerstraetearchaeota	86.331
TACKgroup	CandidatusVerstraetearchaeota	86.331
TACKgroup	CandidatusVerstraetearchaeota	86.331
TACKgroup	CandidatusVerstraetearchaeota	87.77
TACKgroup	CandidatusVerstraetearchaeota	81.295
TACKgroup	CandidatusVerstraetearchaeota	87.77
TACKgroup	CandidatusVerstraetearchaeota	88.571
TACKgroup	CandidatusVerstraetearchaeota	88.489
TACKgroup	CandidatusVerstraetearchaeota	87.77
TACKgroup	CandidatusVerstraetearchaeota	88.571
TACKgroup	CandidatusVerstraetearchaeota	87.77
TACKgroup	CandidatusVerstraetearchaeota	85.612
TACKgroup	CandidatusVerstraetearchaeota	87.05
TACKgroup	CandidatusVerstraetearchaeota	85.612
TACKgroup	CandidatusVerstraetearchaeota	88.571
TACKgroup	CandidatusVerstraetearchaeota	86.331
TACKgroup	CandidatusVerstraetearchaeota	85.612
TACKgroup	CandidatusVerstraetearchaeota	85.612
TACKgroup	CandidatusVerstraetearchaeota	87.857
TACKgroup	CandidatusVerstraetearchaeota	87.77
TACKgroup	CandidatusVerstraetearchaeota	86.331
TACKgroup	CandidatusVerstraetearchaeota	88.571
TACKgroup	CandidatusVerstraetearchaeota	86.331
TACKgroup	CandidatusVerstraetearchaeota	87.857
TACKgroup	CandidatusVerstraetearchaeota	86.331
TACKgroup	CandidatusVerstraetearchaeota	88.489
TACKgroup	CandidatusVerstraetearchaeota	86.331
TACKgroup	CandidatusVerstraetearchaeota	86.331
TACKgroup	CandidatusVerstraetearchaeota	86.331
TACKgroup	CandidatusVerstraetearchaeota	88.571
TACKgroup	CandidatusVerstraetearchaeota	87.77
TACKgroup	CandidatusVerstraetearchaeota	86.331
TACKgroup	CandidatusVerstraetearchaeota	87.77
TACKgroup	CandidatusVerstraetearchaeota	86.331
TACKgroup	CandidatusVerstraetearchaeota	87.05
TACKgroup	CandidatusVerstraetearchaeota	87.857
TACKgroup	CandidatusVerstraetearchaeota	88.489
TACKgroup	CandidatusVerstraetearchaeota	87.143
TACKgroup	CandidatusKorarchaeota	68.345
TACKgroup	CandidatusVerstraetearchaeota	85.612
TACKgroup	CandidatusVerstraetearchaeota	87.143
TACKgroup	CandidatusVerstraetearchaeota	88.489
TACKgroup	CandidatusVerstraetearchaeota	87.857
TACKgroup	CandidatusVerstraetearchaeota	86.429
TACKgroup	CandidatusVerstraetearchaeota	87.77
TACKgroup	CandidatusVerstraetearchaeota	88.489
TACKgroup	CandidatusVerstraetearchaeota	86.331
TACKgroup	CandidatusVerstraetearchaeota	88.489
TACKgroup	CandidatusVerstraetearchaeota	86.331
TACKgroup	CandidatusVerstraetearchaeota	85.612
TACKgroup	CandidatusVerstraetearchaeota	85.612
TACKgroup	CandidatusVerstraetearchaeota	87.143
TACKgroup	CandidatusVerstraetearchaeota	87.77
TACKgroup	CandidatusVerstraetearchaeota	87.05
TACKgroup	CandidatusVerstraetearchaeota	86.331
TACKgroup	CandidatusVerstraetearchaeota	85.612
TACKgroup	CandidatusVerstraetearchaeota	88.571
TACKgroup	CandidatusVerstraetearchaeota	87.05
TACKgroup	CandidatusVerstraetearchaeota	87.77
TACKgroup	CandidatusVerstraetearchaeota	86.429
TACKgroup	CandidatusVerstraetearchaeota	87.05
TACKgroup	CandidatusVerstraetearchaeota	87.05
TACKgroup	CandidatusVerstraetearchaeota	87.143
TACKgroup	CandidatusVerstraetearchaeota	87.05
TACKgroup	CandidatusNezhaarchaeota_TDA34547.1	78.417
TACKgroup	CandidatusVerstraetearchaeota	87.143
TACKgroup	CandidatusVerstraetearchaeota	87.143
TACKgroup	CandidatusVerstraetearchaeota	87.77
TACKgroup	CandidatusVerstraetearchaeota	86.429
TACKgroup	CandidatusVerstraetearchaeota	85.612
TACKgroup	CandidatusVerstraetearchaeota	73.381
TACKgroup	CandidatusVerstraetearchaeota	79.286
TACKgroup	CandidatusVerstraetearchaeota	87.143
TACKgroup	CandidatusVerstraetearchaeota	84.286
TACKgroup	CandidatusVerstraetearchaeota	87.857
TACKgroup	CandidatusVerstraetearchaeota	85.612
TACKgroup	CandidatusVerstraetearchaeota	81.429
TACKgroup	CandidatusVerstraetearchaeota	87.77
TACKgroup	CandidatusVerstraetearchaeota	76.978
TACKgroup	CandidatusVerstraetearchaeota	86.331
TACKgroup	CandidatusVerstraetearchaeota	82.734
TACKgroup	CandidatusNezhaarchaeota_TDA34547.1	77.698
TACKgroup	CandidatusNezhaarchaeota_TDA34547.1	76.978
TACKgroup	CandidatusVerstraetearchaeota	87.857
TACKgroup	CandidatusVerstraetearchaeota	87.77
TACKgroup	CandidatusVerstraetearchaeota	87.143
TACKgroup	CandidatusVerstraetearchaeota	87.143
TACKgroup	CandidatusNezhaarchaeota_TDA34547.1	78.571
TACKgroup	CandidatusVerstraetearchaeota	87.77
TACKgroup	CandidatusVerstraetearchaeota	86.331
TACKgroup	CandidatusVerstraetearchaeota	85.714
TACKgroup	CandidatusVerstraetearchaeota	87.143
TACKgroup	CandidatusVerstraetearchaeota	88.489
TACKgroup	CandidatusVerstraetearchaeota	87.05
TACKgroup	CandidatusVerstraetearchaeota	87.77
TACKgroup	CandidatusVerstraetearchaeota	87.05
TACKgroup	CandidatusVerstraetearchaeota	87.77
TACKgroup	CandidatusVerstraetearchaeota	88.489
TACKgroup	CandidatusVerstraetearchaeota	87.77
TACKgroup	CandidatusVerstraetearchaeota	86.429
TACKgroup	CandidatusVerstraetearchaeota	87.05
TACKgroup	CandidatusVerstraetearchaeota	86.429
TACKgroup	CandidatusVerstraetearchaeota	86.331
TACKgroup	CandidatusVerstraetearchaeota	86.429
TACKgroup	CandidatusVerstraetearchaeota	86.429
TACKgroup	CandidatusVerstraetearchaeota	87.857
TACKgroup	CandidatusVerstraetearchaeota	87.143
TACKgroup	CandidatusVerstraetearchaeota	87.05
TACKgroup	CandidatusVerstraetearchaeota	80.714
TACKgroup	CandidatusVerstraetearchaeota	87.857
TACKgroup	CandidatusVerstraetearchaeota	86.331
TACKgroup	CandidatusVerstraetearchaeota	87.143
TACKgroup	CandidatusVerstraetearchaeota	87.77
TACKgroup	CandidatusVerstraetearchaeota	85.714
TACKgroup	CandidatusVerstraetearchaeota	78.417
TACKgroup	CandidatusVerstraetearchaeota	88.489
TACKgroup	CandidatusVerstraetearchaeota	87.77
TACKgroup	CandidatusVerstraetearchaeota	87.857
TACKgroup	CandidatusVerstraetearchaeota	87.77
TACKgroup	CandidatusNezhaarchaeota_TDA34547.1	78.571
TACKgroup	CandidatusVerstraetearchaeota	87.77
TACKgroup	CandidatusVerstraetearchaeota	82.734
TACKgroup	CandidatusVerstraetearchaeota	78.571
TACKgroup	CandidatusVerstraetearchaeota	84.892
TACKgroup	CandidatusVerstraetearchaeota	87.143
TACKgroup	CandidatusVerstraetearchaeota	87.143
TACKgroup	CandidatusVerstraetearchaeota	88.489
TACKgroup	CandidatusVerstraetearchaeota	87.77
TACKgroup	CandidatusVerstraetearchaeota	84.173
TACKgroup	CandidatusVerstraetearchaeota	87.05
TACKgroup	CandidatusVerstraetearchaeota	87.143
TACKgroup	CandidatusVerstraetearchaeota	87.05
TACKgroup	CandidatusVerstraetearchaeota	87.77
TACKgroup	CandidatusVerstraetearchaeota	87.05
TACKgroup	CandidatusVerstraetearchaeota	87.143
TACKgroup	CandidatusVerstraetearchaeota	85.714
TACKgroup	CandidatusVerstraetearchaeota	85.714
TACKgroup	CandidatusVerstraetearchaeota	88.571
TACKgroup	CandidatusVerstraetearchaeota	85.612
TACKgroup	CandidatusVerstraetearchaeota	87.77
TACKgroup	CandidatusVerstraetearchaeota	86.331
TACKgroup	CandidatusVerstraetearchaeota	88.571
TACKgroup	CandidatusVerstraetearchaeota	88.489
TACKgroup	CandidatusVerstraetearchaeota	87.143
TACKgroup	CandidatusVerstraetearchaeota	87.857
TACKgroup	CandidatusVerstraetearchaeota	87.143
TACKgroup	CandidatusVerstraetearchaeota	86.331
TACKgroup	CandidatusVerstraetearchaeota	87.77
TACKgroup	CandidatusVerstraetearchaeota	84.892
TACKgroup	CandidatusVerstraetearchaeota	87.05
TACKgroup	CandidatusVerstraetearchaeota	86.429
TACKgroup	CandidatusVerstraetearchaeota	87.77
TACKgroup	CandidatusVerstraetearchaeota	84.173
TACKgroup	CandidatusVerstraetearchaeota	86.429
TACKgroup	CandidatusVerstraetearchaeota	87.77
TACKgroup	CandidatusVerstraetearchaeota	87.05
TACKgroup	CandidatusVerstraetearchaeota	87.05
TACKgroup	CandidatusVerstraetearchaeota	86.331
TACKgroup	CandidatusVerstraetearchaeota	84.892
TACKgroup	CandidatusVerstraetearchaeota	87.05
TACKgroup	CandidatusVerstraetearchaeota	85
TACKgroup	CandidatusVerstraetearchaeota	86.331
TACKgroup	CandidatusVerstraetearchaeota	87.05
TACKgroup	CandidatusVerstraetearchaeota	87.143
TACKgroup	CandidatusVerstraetearchaeota	86.331
TACKgroup	CandidatusVerstraetearchaeota	86.331
TACKgroup	CandidatusVerstraetearchaeota	88.489
TACKgroup	CandidatusVerstraetearchaeota	74.286
TACKgroup	CandidatusVerstraetearchaeota	86.429
TACKgroup	CandidatusVerstraetearchaeota	87.77
TACKgroup	CandidatusVerstraetearchaeota	88.489
TACKgroup	CandidatusVerstraetearchaeota	87.857
TACKgroup	CandidatusVerstraetearchaeota	87.857
TACKgroup	CandidatusVerstraetearchaeota	87.77
TACKgroup	CandidatusVerstraetearchaeota	87.143
TACKgroup	CandidatusVerstraetearchaeota	82.734
TACKgroup	CandidatusVerstraetearchaeota	87.05
TACKgroup	CandidatusVerstraetearchaeota	87.857
TACKgroup	CandidatusVerstraetearchaeota	87.05
TACKgroup	CandidatusVerstraetearchaeota	87.77
TACKgroup	CandidatusVerstraetearchaeota	79.286
TACKgroup	CandidatusVerstraetearchaeota	87.77
TACKgroup	CandidatusNezhaarchaeota_TDA34547.1	77.143
TACKgroup	CandidatusVerstraetearchaeota	87.143
TACKgroup	CandidatusVerstraetearchaeota	87.77
TACKgroup	CandidatusVerstraetearchaeota	85.612
TACKgroup	CandidatusVerstraetearchaeota	86.331
TACKgroup	CandidatusVerstraetearchaeota	85
TACKgroup	CandidatusVerstraetearchaeota	87.143
TACKgroup	CandidatusVerstraetearchaeota	85
TACKgroup	CandidatusVerstraetearchaeota	87.77
TACKgroup	CandidatusVerstraetearchaeota	81.429
TACKgroup	CandidatusVerstraetearchaeota	87.77
TACKgroup	CandidatusVerstraetearchaeota	86.331
TACKgroup	CandidatusVerstraetearchaeota	78.571
TACKgroup	CandidatusVerstraetearchaeota	87.857
TACKgroup	CandidatusVerstraetearchaeota	85
TACKgroup	CandidatusVerstraetearchaeota	76.978
TACKgroup	CandidatusVerstraetearchaeota	85.714
TACKgroup	CandidatusVerstraetearchaeota	86.429
TACKgroup	CandidatusVerstraetearchaeota	85.612
TACKgroup	CandidatusVerstraetearchaeota	85.714
TACKgroup	CandidatusVerstraetearchaeota	87.143
TACKgroup	CandidatusVerstraetearchaeota	87.77
TACKgroup	CandidatusVerstraetearchaeota	87.05
TACKgroup	CandidatusVerstraetearchaeota	87.77
TACKgroup	CandidatusVerstraetearchaeota	87.143
TACKgroup	CandidatusVerstraetearchaeota	86.429
TACKgroup	CandidatusVerstraetearchaeota	83.453
TACKgroup	CandidatusVerstraetearchaeota	85.714
TACKgroup	CandidatusVerstraetearchaeota	87.77
TACKgroup	CandidatusVerstraetearchaeota	87.05
TACKgroup	CandidatusVerstraetearchaeota	87.05
TACKgroup	CandidatusVerstraetearchaeota	85.612
TACKgroup	CandidatusVerstraetearchaeota	87.143
TACKgroup	CandidatusVerstraetearchaeota	87.143
TACKgroup	CandidatusVerstraetearchaeota	85.612
TACKgroup	CandidatusVerstraetearchaeota	85.612
TACKgroup	CandidatusVerstraetearchaeota	86.429
TACKgroup	CandidatusVerstraetearchaeota	86.429
TACKgroup	CandidatusVerstraetearchaeota	87.77
TACKgroup	CandidatusVerstraetearchaeota	87.143
TACKgroup	CandidatusVerstraetearchaeota	86.429
TACKgroup	CandidatusVerstraetearchaeota	84.173
TACKgroup	CandidatusVerstraetearchaeota	85.714
TACKgroup	CandidatusVerstraetearchaeota	87.77
TACKgroup	CandidatusVerstraetearchaeota	84.892
TACKgroup	CandidatusVerstraetearchaeota	87.77
TACKgroup	CandidatusVerstraetearchaeota	86.429
TACKgroup	CandidatusVerstraetearchaeota	85.612
TACKgroup	CandidatusVerstraetearchaeota	88.489
TACKgroup	CandidatusVerstraetearchaeota	85.612
TACKgroup	CandidatusVerstraetearchaeota	87.77
TACKgroup	CandidatusNezhaarchaeota_TDA34547.1	77.857
TACKgroup	CandidatusVerstraetearchaeota	87.857
TACKgroup	CandidatusVerstraetearchaeota	87.77
TACKgroup	CandidatusVerstraetearchaeota	87.77
TACKgroup	CandidatusVerstraetearchaeota	88.489
TACKgroup	CandidatusVerstraetearchaeota	86.429
TACKgroup	CandidatusVerstraetearchaeota	87.857
TACKgroup	CandidatusVerstraetearchaeota	87.77
TACKgroup	CandidatusVerstraetearchaeota	77.143
TACKgroup	CandidatusVerstraetearchaeota	87.857
TACKgroup	CandidatusVerstraetearchaeota	87.05
TACKgroup	CandidatusVerstraetearchaeota	84.892
TACKgroup	CandidatusVerstraetearchaeota	87.77
TACKgroup	CandidatusVerstraetearchaeota	87.857
TACKgroup	CandidatusVerstraetearchaeota	87.143
TACKgroup	CandidatusVerstraetearchaeota	87.857
TACKgroup	CandidatusVerstraetearchaeota	87.857
TACKgroup	CandidatusVerstraetearchaeota	86.331
TACKgroup	CandidatusVerstraetearchaeota	87.77
TACKgroup	CandidatusVerstraetearchaeota	84.892
TACKgroup	CandidatusNezhaarchaeota_TDA34547.1	77.698
TACKgroup	CandidatusVerstraetearchaeota	84.892
TACKgroup	CandidatusVerstraetearchaeota	83.453
TACKgroup	CandidatusVerstraetearchaeota	86.429
TACKgroup	CandidatusVerstraetearchaeota	87.77
TACKgroup	CandidatusVerstraetearchaeota	76.978
TACKgroup	CandidatusVerstraetearchaeota	86.429
TACKgroup	CandidatusVerstraetearchaeota	87.77
TACKgroup	CandidatusVerstraetearchaeota	88.571
TACKgroup	CandidatusVerstraetearchaeota	87.05
TACKgroup	CandidatusVerstraetearchaeota	86.331
TACKgroup	CandidatusVerstraetearchaeota	87.857
TACKgroup	CandidatusNezhaarchaeota_TDA34547.1	78.417
TACKgroup	CandidatusVerstraetearchaeota	85.714
TACKgroup	CandidatusVerstraetearchaeota	85
TACKgroup	CandidatusVerstraetearchaeota	86.429
TACKgroup	CandidatusVerstraetearchaeota	86.429
TACKgroup	CandidatusVerstraetearchaeota	75.714
TACKgroup	CandidatusVerstraetearchaeota	85.714
TACKgroup	CandidatusVerstraetearchaeota	85.612
TACKgroup	CandidatusVerstraetearchaeota	87.05
TACKgroup	CandidatusVerstraetearchaeota	86.429
TACKgroup	CandidatusVerstraetearchaeota	88.571
TACKgroup	CandidatusVerstraetearchaeota	87.143
TACKgroup	CandidatusVerstraetearchaeota	87.857
TACKgroup	CandidatusVerstraetearchaeota	88.571
TACKgroup	CandidatusVerstraetearchaeota	86.429
TACKgroup	CandidatusVerstraetearchaeota	87.77
TACKgroup	CandidatusNezhaarchaeota_TDA34547.1	78.417
TACKgroup	CandidatusVerstraetearchaeota	87.05
TACKgroup	CandidatusVerstraetearchaeota	84.892
TACKgroup	CandidatusVerstraetearchaeota	86.429
TACKgroup	CandidatusNezhaarchaeota_TDA34547.1	78.571
TACKgroup	CandidatusVerstraetearchaeota	87.77
TACKgroup	CandidatusVerstraetearchaeota	87.143
TACKgroup	CandidatusNezhaarchaeota_TDA34547.1	77.698
TACKgroup	CandidatusVerstraetearchaeota	87.857
TACKgroup	CandidatusVerstraetearchaeota	85.714
TACKgroup	CandidatusVerstraetearchaeota	87.77
TACKgroup	CandidatusVerstraetearchaeota	88.489
TACKgroup	CandidatusVerstraetearchaeota	86.429
TACKgroup	CandidatusVerstraetearchaeota	87.857
TACKgroup	CandidatusVerstraetearchaeota	87.857
TACKgroup	CandidatusVerstraetearchaeota	87.05
TACKgroup	CandidatusVerstraetearchaeota	87.143
TACKgroup	CandidatusVerstraetearchaeota	84.892
TACKgroup	CandidatusNezhaarchaeota_TDA34547.1	77.857
TACKgroup	CandidatusVerstraetearchaeota	88.571
TACKgroup	CandidatusVerstraetearchaeota	87.77
TACKgroup	CandidatusVerstraetearchaeota	87.05
TACKgroup	CandidatusVerstraetearchaeota	87.77
TACKgroup	CandidatusVerstraetearchaeota	87.05
TACKgroup	CandidatusVerstraetearchaeota	87.857
TACKgroup	CandidatusVerstraetearchaeota	87.05
TACKgroup	CandidatusVerstraetearchaeota	87.143
TACKgroup	CandidatusVerstraetearchaeota	87.77
TACKgroup	CandidatusVerstraetearchaeota	87.77
TACKgroup	CandidatusVerstraetearchaeota	87.857
TACKgroup	CandidatusVerstraetearchaeota	81.295
TACKgroup	CandidatusVerstraetearchaeota	87.143
TACKgroup	CandidatusVerstraetearchaeota	86.331
TACKgroup	CandidatusVerstraetearchaeota	85
TACKgroup	CandidatusVerstraetearchaeota	87.05
TACKgroup	CandidatusVerstraetearchaeota	87.857
TACKgroup	CandidatusVerstraetearchaeota	82.143
TACKgroup	CandidatusVerstraetearchaeota	86.331
TACKgroup	CandidatusVerstraetearchaeota	87.77
TACKgroup	CandidatusVerstraetearchaeota	87.77
TACKgroup	CandidatusVerstraetearchaeota	86.429
TACKgroup	CandidatusVerstraetearchaeota	87.77
TACKgroup	CandidatusVerstraetearchaeota	84.892
TACKgroup	CandidatusVerstraetearchaeota	85.714
TACKgroup	CandidatusVerstraetearchaeota	87.77
TACKgroup	CandidatusNezhaarchaeota_TDA34547.1	76.978
TACKgroup	CandidatusVerstraetearchaeota	86.331
TACKgroup	CandidatusVerstraetearchaeota	87.857
TACKgroup	CandidatusVerstraetearchaeota	87.77
TACKgroup	CandidatusVerstraetearchaeota	87.77
TACKgroup	CandidatusVerstraetearchaeota	86.429
TACKgroup	CandidatusVerstraetearchaeota	87.77
TACKgroup	CandidatusVerstraetearchaeota	87.857
TACKgroup	CandidatusVerstraetearchaeota	87.857
TACKgroup	CandidatusVerstraetearchaeota	86.331
TACKgroup	CandidatusVerstraetearchaeota	87.143
TACKgroup	CandidatusVerstraetearchaeota	86.429
TACKgroup	CandidatusNezhaarchaeota_TDA34547.1	77.143
TACKgroup	CandidatusVerstraetearchaeota	85.714
TACKgroup	CandidatusVerstraetearchaeota	87.77
TACKgroup	CandidatusVerstraetearchaeota	87.05
TACKgroup	CandidatusVerstraetearchaeota	87.77
TACKgroup	CandidatusVerstraetearchaeota	88.571
TACKgroup	CandidatusVerstraetearchaeota	87.143
TACKgroup	CandidatusVerstraetearchaeota	87.857
TACKgroup	CandidatusVerstraetearchaeota	87.05
TACKgroup	CandidatusVerstraetearchaeota	86.429
TACKgroup	CandidatusVerstraetearchaeota	88.489
TACKgroup	CandidatusVerstraetearchaeota	87.857
TACKgroup	CandidatusVerstraetearchaeota	85.714
TACKgroup	CandidatusVerstraetearchaeota	87.857
TACKgroup	CandidatusVerstraetearchaeota	86.331
TACKgroup	CandidatusNezhaarchaeota_TDA34547.1	78.417
TACKgroup	CandidatusVerstraetearchaeota	88.571
TACKgroup	CandidatusVerstraetearchaeota	87.77
TACKgroup	CandidatusVerstraetearchaeota	79.286
TACKgroup	CandidatusVerstraetearchaeota	86.429
TACKgroup	CandidatusVerstraetearchaeota	82.014
TACKgroup	CandidatusVerstraetearchaeota	87.05
TACKgroup	CandidatusVerstraetearchaeota	85
TACKgroup	CandidatusVerstraetearchaeota	87.77
TACKgroup	CandidatusVerstraetearchaeota	85.612
TACKgroup	CandidatusVerstraetearchaeota	84.173
TACKgroup	CandidatusVerstraetearchaeota	87.05
TACKgroup	CandidatusVerstraetearchaeota	87.77
TACKgroup	CandidatusVerstraetearchaeota	87.143
TACKgroup	CandidatusVerstraetearchaeota	75
TACKgroup	CandidatusVerstraetearchaeota	87.05
TACKgroup	CandidatusVerstraetearchaeota	87.143
TACKgroup	CandidatusVerstraetearchaeota	84.173
TACKgroup	CandidatusVerstraetearchaeota	85
TACKgroup	CandidatusVerstraetearchaeota	77.698
TACKgroup	CandidatusVerstraetearchaeota	87.77
TACKgroup	CandidatusVerstraetearchaeota	87.77
TACKgroup	CandidatusVerstraetearchaeota	73.381
TACKgroup	CandidatusVerstraetearchaeota	85.714
TACKgroup	CandidatusVerstraetearchaeota	87.143
TACKgroup	CandidatusVerstraetearchaeota	86.331
TACKgroup	CandidatusVerstraetearchaeota	87.143
TACKgroup	CandidatusVerstraetearchaeota	86.331
TACKgroup	CandidatusVerstraetearchaeota	86.429
TACKgroup	CandidatusVerstraetearchaeota	84.173
TACKgroup	CandidatusVerstraetearchaeota	88.489
TACKgroup	CandidatusVerstraetearchaeota	87.05
TACKgroup	CandidatusVerstraetearchaeota	87.143
TACKgroup	CandidatusVerstraetearchaeota	87.77
TACKgroup	CandidatusVerstraetearchaeota	87.05
TACKgroup	CandidatusVerstraetearchaeota	88.571
TACKgroup	CandidatusVerstraetearchaeota	87.77
TACKgroup	CandidatusNezhaarchaeota_TDA34547.1	77.698
TACKgroup	CandidatusNezhaarchaeota_TDA34547.1	77.857
TACKgroup	CandidatusVerstraetearchaeota	87.77
TACKgroup	CandidatusVerstraetearchaeota	87.143
TACKgroup	CandidatusVerstraetearchaeota	86.331
TACKgroup	CandidatusVerstraetearchaeota	87.77
TACKgroup	CandidatusVerstraetearchaeota	82.857
TACKgroup	CandidatusVerstraetearchaeota	86.331
TACKgroup	CandidatusVerstraetearchaeota	87.77
TACKgroup	CandidatusVerstraetearchaeota	86.429
TACKgroup	CandidatusVerstraetearchaeota	84.892
TACKgroup	CandidatusVerstraetearchaeota	79.286
TACKgroup	CandidatusVerstraetearchaeota	87.143
TACKgroup	CandidatusVerstraetearchaeota	87.857
TACKgroup	CandidatusVerstraetearchaeota	82.143
TACKgroup	CandidatusVerstraetearchaeota	86.331
TACKgroup	CandidatusVerstraetearchaeota	88.489
TACKgroup	CandidatusVerstraetearchaeota	87.143
TACKgroup	CandidatusVerstraetearchaeota	87.143
TACKgroup	CandidatusVerstraetearchaeota	87.77
TACKgroup	CandidatusVerstraetearchaeota	85.612
TACKgroup	CandidatusVerstraetearchaeota	87.77
TACKgroup	CandidatusVerstraetearchaeota	87.77
TACKgroup	CandidatusVerstraetearchaeota	85.714
TACKgroup	CandidatusVerstraetearchaeota	87.05
TACKgroup	CandidatusVerstraetearchaeota	85.714
TACKgroup	CandidatusVerstraetearchaeota	87.143
TACKgroup	CandidatusVerstraetearchaeota	87.143
TACKgroup	CandidatusVerstraetearchaeota	86.331
TACKgroup	CandidatusVerstraetearchaeota	87.857
TACKgroup	CandidatusVerstraetearchaeota	86.429
TACKgroup	CandidatusVerstraetearchaeota	86.429
TACKgroup	CandidatusVerstraetearchaeota	87.77
TACKgroup	CandidatusVerstraetearchaeota	87.77
TACKgroup	CandidatusVerstraetearchaeota	87.143
TACKgroup	CandidatusVerstraetearchaeota	85.612
TACKgroup	CandidatusVerstraetearchaeota	87.143
TACKgroup	CandidatusVerstraetearchaeota	82.857
TACKgroup	CandidatusVerstraetearchaeota	86.331
TACKgroup	CandidatusVerstraetearchaeota	87.05
TACKgroup	CandidatusVerstraetearchaeota	87.857
TACKgroup	CandidatusVerstraetearchaeota	87.143
TACKgroup	CandidatusVerstraetearchaeota	87.143
TACKgroup	CandidatusVerstraetearchaeota	87.857
TACKgroup	CandidatusVerstraetearchaeota	84.286
TACKgroup	CandidatusVerstraetearchaeota	86.331
TACKgroup	CandidatusVerstraetearchaeota	87.143
TACKgroup	CandidatusVerstraetearchaeota	77.857
TACKgroup	CandidatusVerstraetearchaeota	87.05
TACKgroup	CandidatusVerstraetearchaeota	87.77
TACKgroup	CandidatusVerstraetearchaeota	85.714
TACKgroup	CandidatusVerstraetearchaeota	85.714
TACKgroup	CandidatusVerstraetearchaeota	86.429
TACKgroup	CandidatusVerstraetearchaeota	88.489
TACKgroup	CandidatusVerstraetearchaeota	87.143
TACKgroup	CandidatusVerstraetearchaeota	88.489
TACKgroup	CandidatusNezhaarchaeota_TDA34547.1	77.698
TACKgroup	CandidatusVerstraetearchaeota	87.857
TACKgroup	CandidatusVerstraetearchaeota	86.331
TACKgroup	CandidatusVerstraetearchaeota	86.429
TACKgroup	CandidatusVerstraetearchaeota	87.05
TACKgroup	CandidatusVerstraetearchaeota	87.857
TACKgroup	CandidatusVerstraetearchaeota	71.942
TACKgroup	CandidatusVerstraetearchaeota	79.856
TACKgroup	CandidatusNezhaarchaeota_TDA34547.1	74.101
TACKgroup	CandidatusVerstraetearchaeota	88.489
TACKgroup	CandidatusVerstraetearchaeota	88.571
TACKgroup	CandidatusVerstraetearchaeota	87.77
TACKgroup	CandidatusVerstraetearchaeota	87.857
TACKgroup	CandidatusVerstraetearchaeota	87.857
TACKgroup	CandidatusVerstraetearchaeota	85.612
TACKgroup	CandidatusVerstraetearchaeota	81.429
TACKgroup	CandidatusVerstraetearchaeota	87.77
TACKgroup	CandidatusVerstraetearchaeota	87.05
TACKgroup	CandidatusVerstraetearchaeota	87.143
TACKgroup	CandidatusVerstraetearchaeota	88.489
TACKgroup	CandidatusVerstraetearchaeota	85.714
TACKgroup	CandidatusVerstraetearchaeota	87.05
TACKgroup	CandidatusVerstraetearchaeota	88.489
TACKgroup	CandidatusVerstraetearchaeota	87.143
TACKgroup	CandidatusVerstraetearchaeota	87.05
TACKgroup	CandidatusVerstraetearchaeota	88.571
TACKgroup	CandidatusVerstraetearchaeota	85
TACKgroup	CandidatusVerstraetearchaeota	85.612
TACKgroup	CandidatusVerstraetearchaeota	87.77
TACKgroup	CandidatusVerstraetearchaeota	87.77
TACKgroup	CandidatusVerstraetearchaeota	87.77
TACKgroup	CandidatusVerstraetearchaeota	88.489
TACKgroup	CandidatusVerstraetearchaeota	88.571
TACKgroup	CandidatusVerstraetearchaeota	88.571
TACKgroup	CandidatusVerstraetearchaeota	87.77
TACKgroup	CandidatusVerstraetearchaeota	87.857
TACKgroup	CandidatusVerstraetearchaeota	86.331
TACKgroup	CandidatusVerstraetearchaeota	88.571
TACKgroup	CandidatusVerstraetearchaeota	88.571
TACKgroup	CandidatusVerstraetearchaeota	85
TACKgroup	CandidatusVerstraetearchaeota	88.571
TACKgroup	CandidatusVerstraetearchaeota	82.734
TACKgroup	CandidatusVerstraetearchaeota	88.571
TACKgroup	CandidatusVerstraetearchaeota	87.143
TACKgroup	CandidatusVerstraetearchaeota	82.734
TACKgroup	CandidatusVerstraetearchaeota	86.331
TACKgroup	CandidatusVerstraetearchaeota	75.714
TACKgroup	CandidatusVerstraetearchaeota	86.429
TACKgroup	CandidatusVerstraetearchaeota	87.77
TACKgroup	CandidatusVerstraetearchaeota	87.05
TACKgroup	CandidatusVerstraetearchaeota	75.54
TACKgroup	CandidatusVerstraetearchaeota	78.417
TACKgroup	CandidatusVerstraetearchaeota	87.05
TACKgroup	CandidatusVerstraetearchaeota	84.173
TACKgroup	CandidatusVerstraetearchaeota	87.77
TACKgroup	CandidatusVerstraetearchaeota	87.143
TACKgroup	CandidatusVerstraetearchaeota	87.77
TACKgroup	CandidatusVerstraetearchaeota	86.331
TACKgroup	CandidatusVerstraetearchaeota	83.571
TACKgroup	CandidatusVerstraetearchaeota	86.429
TACKgroup	CandidatusVerstraetearchaeota	87.77
TACKgroup	CandidatusVerstraetearchaeota	85
TACKgroup	CandidatusVerstraetearchaeota	86.429
TACKgroup	CandidatusVerstraetearchaeota	85.714
TACKgroup	CandidatusVerstraetearchaeota	87.143
TACKgroup	CandidatusVerstraetearchaeota	85
TACKgroup	CandidatusVerstraetearchaeota	87.143
TACKgroup	CandidatusVerstraetearchaeota	87.143
TACKgroup	CandidatusVerstraetearchaeota	87.05
TACKgroup	CandidatusVerstraetearchaeota	87.143
TACKgroup	CandidatusVerstraetearchaeota	85.714
TACKgroup	CandidatusVerstraetearchaeota	87.05
TACKgroup	CandidatusVerstraetearchaeota	80.714
TACKgroup	CandidatusVerstraetearchaeota	88.489
TACKgroup	CandidatusVerstraetearchaeota	87.857
TACKgroup	CandidatusVerstraetearchaeota	86.429
TACKgroup	CandidatusVerstraetearchaeota	77.698
TACKgroup	CandidatusVerstraetearchaeota	86.429
TACKgroup	CandidatusVerstraetearchaeota	79.856
TACKgroup	CandidatusVerstraetearchaeota	87.05
TACKgroup	CandidatusVerstraetearchaeota	85.612
TACKgroup	CandidatusVerstraetearchaeota	86.429
TACKgroup	CandidatusVerstraetearchaeota	87.857
TACKgroup	CandidatusVerstraetearchaeota	82.857
TACKgroup	CandidatusVerstraetearchaeota	87.77
TACKgroup	CandidatusVerstraetearchaeota	86.331
TACKgroup	CandidatusVerstraetearchaeota	87.77
TACKgroup	CandidatusVerstraetearchaeota	87.143
TACKgroup	CandidatusVerstraetearchaeota	87.143
TACKgroup	CandidatusVerstraetearchaeota	86.429
TACKgroup	CandidatusNezhaarchaeota_TDA34547.1	77.698
TACKgroup	CandidatusVerstraetearchaeota	80.576
TACKgroup	CandidatusVerstraetearchaeota	85.714
TACKgroup	CandidatusVerstraetearchaeota	87.143
TACKgroup	CandidatusVerstraetearchaeota	87.857
TACKgroup	CandidatusVerstraetearchaeota	87.05
TACKgroup	CandidatusVerstraetearchaeota	85.612
TACKgroup	CandidatusVerstraetearchaeota	87.05
TACKgroup	CandidatusVerstraetearchaeota	87.857
TACKgroup	CandidatusVerstraetearchaeota	87.05
TACKgroup	CandidatusVerstraetearchaeota	85.612
TACKgroup	CandidatusVerstraetearchaeota	85.714
TACKgroup	CandidatusNezhaarchaeota_TDA34547.1	77.857
TACKgroup	CandidatusVerstraetearchaeota	82.734
TACKgroup	CandidatusVerstraetearchaeota	87.05
TACKgroup	CandidatusVerstraetearchaeota	86.429
TACKgroup	CandidatusVerstraetearchaeota	87.143
TACKgroup	CandidatusVerstraetearchaeota	83.453
TACKgroup	CandidatusVerstraetearchaeota	87.05
TACKgroup	CandidatusVerstraetearchaeota	87.143
TACKgroup	CandidatusVerstraetearchaeota	87.77
TACKgroup	CandidatusVerstraetearchaeota	86.429
TACKgroup	CandidatusVerstraetearchaeota	85
TACKgroup	CandidatusVerstraetearchaeota	87.857
TACKgroup	CandidatusVerstraetearchaeota	85.612
TACKgroup	CandidatusVerstraetearchaeota	87.857
TACKgroup	CandidatusVerstraetearchaeota	87.77
TACKgroup	CandidatusVerstraetearchaeota	86.429
TACKgroup	CandidatusVerstraetearchaeota	87.05
TACKgroup	CandidatusVerstraetearchaeota	87.143
TACKgroup	CandidatusVerstraetearchaeota	87.143
TACKgroup	CandidatusVerstraetearchaeota	87.143
TACKgroup	CandidatusVerstraetearchaeota	87.77
TACKgroup	CandidatusVerstraetearchaeota	87.143
TACKgroup	CandidatusVerstraetearchaeota	87.77
TACKgroup	CandidatusVerstraetearchaeota	87.143
TACKgroup	CandidatusVerstraetearchaeota	85.714
TACKgroup	CandidatusVerstraetearchaeota	88.571
TACKgroup	CandidatusVerstraetearchaeota	86.429
TACKgroup	CandidatusVerstraetearchaeota	88.571
TACKgroup	CandidatusVerstraetearchaeota	86.331
TACKgroup	CandidatusVerstraetearchaeota	79.856
TACKgroup	CandidatusVerstraetearchaeota	86.429
TACKgroup	CandidatusVerstraetearchaeota	86.429
TACKgroup	CandidatusVerstraetearchaeota	87.857
TACKgroup	CandidatusVerstraetearchaeota	86.429
TACKgroup	CandidatusVerstraetearchaeota	87.143
TACKgroup	CandidatusVerstraetearchaeota	87.857
TACKgroup	CandidatusVerstraetearchaeota	87.77
TACKgroup	CandidatusVerstraetearchaeota	87.77
TACKgroup	CandidatusVerstraetearchaeota	85.714
TACKgroup	CandidatusVerstraetearchaeota	87.77
TACKgroup	CandidatusVerstraetearchaeota	87.77
TACKgroup	CandidatusVerstraetearchaeota	86.331
TACKgroup	CandidatusVerstraetearchaeota	86.331
TACKgroup	CandidatusVerstraetearchaeota	87.143
TACKgroup	CandidatusNezhaarchaeota_TDA34547.1	78.571
TACKgroup	CandidatusVerstraetearchaeota	84.892
TACKgroup	CandidatusVerstraetearchaeota	86.429
TACKgroup	CandidatusVerstraetearchaeota	88.571
TACKgroup	CandidatusVerstraetearchaeota	88.571
TACKgroup	CandidatusVerstraetearchaeota	87.143
TACKgroup	CandidatusVerstraetearchaeota	87.857
TACKgroup	CandidatusNezhaarchaeota_TDA34547.1	78.417
TACKgroup	CandidatusVerstraetearchaeota	87.05
TACKgroup	CandidatusVerstraetearchaeota	88.489
TACKgroup	CandidatusVerstraetearchaeota	87.857
TACKgroup	CandidatusVerstraetearchaeota	87.77
TACKgroup	CandidatusVerstraetearchaeota	87.143
TACKgroup	CandidatusVerstraetearchaeota	88.571
TACKgroup	CandidatusVerstraetearchaeota	87.05
TACKgroup	CandidatusNezhaarchaeota_TDA34547.1	77.857
TACKgroup	CandidatusVerstraetearchaeota	85
TACKgroup	CandidatusVerstraetearchaeota	85
TACKgroup	CandidatusVerstraetearchaeota	86.331
TACKgroup	CandidatusVerstraetearchaeota	86.331
TACKgroup	CandidatusVerstraetearchaeota	87.05
TACKgroup	CandidatusVerstraetearchaeota	82.734
TACKgroup	CandidatusVerstraetearchaeota	85.714
TACKgroup	CandidatusVerstraetearchaeota	87.857
TACKgroup	CandidatusVerstraetearchaeota	87.05
TACKgroup	CandidatusVerstraetearchaeota	87.857
TACKgroup	CandidatusVerstraetearchaeota	86.331
TACKgroup	CandidatusVerstraetearchaeota	84.173
TACKgroup	CandidatusVerstraetearchaeota	81.295
TACKgroup	CandidatusVerstraetearchaeota	87.857
TACKgroup	CandidatusVerstraetearchaeota	87.05
TACKgroup	CandidatusVerstraetearchaeota	87.857
TACKgroup	CandidatusVerstraetearchaeota	82.734
TACKgroup	CandidatusVerstraetearchaeota	87.77
TACKgroup	CandidatusVerstraetearchaeota	83.453
TACKgroup	CandidatusVerstraetearchaeota	87.05
TACKgroup	CandidatusVerstraetearchaeota	87.77
TACKgroup	CandidatusVerstraetearchaeota	87.143
TACKgroup	CandidatusVerstraetearchaeota	87.05
TACKgroup	CandidatusNezhaarchaeota_TDA34547.1	77.857
TACKgroup	CandidatusVerstraetearchaeota	87.857
TACKgroup	CandidatusVerstraetearchaeota	87.143
TACKgroup	CandidatusVerstraetearchaeota	84.892
TACKgroup	CandidatusVerstraetearchaeota	87.143
TACKgroup	CandidatusVerstraetearchaeota	85
TACKgroup	CandidatusVerstraetearchaeota	87.857
TACKgroup	CandidatusVerstraetearchaeota	86.331
TACKgroup	CandidatusVerstraetearchaeota	87.05
TACKgroup	CandidatusVerstraetearchaeota	85.714
TACKgroup	CandidatusVerstraetearchaeota	86.331
TACKgroup	CandidatusVerstraetearchaeota	87.77
TACKgroup	CandidatusVerstraetearchaeota	87.143
TACKgroup	CandidatusVerstraetearchaeota	87.77
TACKgroup	CandidatusVerstraetearchaeota	87.05
TACKgroup	CandidatusVerstraetearchaeota	87.143
TACKgroup	CandidatusVerstraetearchaeota	80.576
TACKgroup	CandidatusVerstraetearchaeota	87.143
TACKgroup	CandidatusVerstraetearchaeota	87.05
TACKgroup	CandidatusNezhaarchaeota_TDA34547.1	78.417
TACKgroup	CandidatusNezhaarchaeota_TDA34547.1	73.381
TACKgroup	CandidatusVerstraetearchaeota	87.05
TACKgroup	CandidatusVerstraetearchaeota	87.77
TACKgroup	CandidatusVerstraetearchaeota	87.143
TACKgroup	CandidatusVerstraetearchaeota	87.77
TACKgroup	CandidatusVerstraetearchaeota	79.856
TACKgroup	CandidatusVerstraetearchaeota	76.978
TACKgroup	CandidatusVerstraetearchaeota	87.857
TACKgroup	CandidatusVerstraetearchaeota	87.77
TACKgroup	CandidatusVerstraetearchaeota	88.489
TACKgroup	CandidatusVerstraetearchaeota	87.143
TACKgroup	CandidatusVerstraetearchaeota	86.429
TACKgroup	CandidatusVerstraetearchaeota	76.978
TACKgroup	CandidatusVerstraetearchaeota	84.892
TACKgroup	CandidatusVerstraetearchaeota	87.143
TACKgroup	CandidatusVerstraetearchaeota	87.143
TACKgroup	CandidatusVerstraetearchaeota	86.331
TACKgroup	CandidatusVerstraetearchaeota	85.714
TACKgroup	CandidatusVerstraetearchaeota	85.714
TACKgroup	CandidatusVerstraetearchaeota	87.857
TACKgroup	CandidatusVerstraetearchaeota	87.857
TACKgroup	CandidatusVerstraetearchaeota	87.143
TACKgroup	CandidatusVerstraetearchaeota	85.714
TACKgroup	CandidatusVerstraetearchaeota	85.612
TACKgroup	CandidatusVerstraetearchaeota	87.857
TACKgroup	CandidatusVerstraetearchaeota	87.05
TACKgroup	CandidatusVerstraetearchaeota	87.857
TACKgroup	CandidatusVerstraetearchaeota	87.05
TACKgroup	CandidatusVerstraetearchaeota	87.77
TACKgroup	CandidatusVerstraetearchaeota	87.857
TACKgroup	CandidatusVerstraetearchaeota	84.286
TACKgroup	CandidatusVerstraetearchaeota	76.978
TACKgroup	CandidatusVerstraetearchaeota	87.143
TACKgroup	CandidatusVerstraetearchaeota	88.571
TACKgroup	CandidatusVerstraetearchaeota	87.857
TACKgroup	CandidatusVerstraetearchaeota	87.143
TACKgroup	CandidatusNezhaarchaeota_TDA34547.1	78.417
TACKgroup	CandidatusVerstraetearchaeota	88.489
TACKgroup	CandidatusNezhaarchaeota_TDA34547.1	78.417
TACKgroup	CandidatusVerstraetearchaeota	78.571
TACKgroup	CandidatusVerstraetearchaeota	86.429
TACKgroup	CandidatusVerstraetearchaeota	87.05
TACKgroup	CandidatusVerstraetearchaeota	77.143
TACKgroup	CandidatusVerstraetearchaeota	87.143
TACKgroup	CandidatusVerstraetearchaeota	85.612
TACKgroup	CandidatusVerstraetearchaeota	88.489
TACKgroup	CandidatusVerstraetearchaeota	88.571
TACKgroup	CandidatusVerstraetearchaeota	86.429
TACKgroup	CandidatusVerstraetearchaeota	87.77
TACKgroup	CandidatusVerstraetearchaeota	85
TACKgroup	CandidatusVerstraetearchaeota	87.857
TACKgroup	CandidatusVerstraetearchaeota	86.429
TACKgroup	CandidatusVerstraetearchaeota	87.857
TACKgroup	CandidatusVerstraetearchaeota	87.857
TACKgroup	CandidatusVerstraetearchaeota	86.429
TACKgroup	CandidatusVerstraetearchaeota	86.331
TACKgroup	CandidatusVerstraetearchaeota	87.05
TACKgroup	CandidatusVerstraetearchaeota	87.77
TACKgroup	CandidatusVerstraetearchaeota	84.286
TACKgroup	CandidatusVerstraetearchaeota	75
TACKgroup	CandidatusVerstraetearchaeota	86.331
TACKgroup	CandidatusVerstraetearchaeota	87.857
TACKgroup	CandidatusVerstraetearchaeota	87.05
TACKgroup	CandidatusVerstraetearchaeota	87.857
TACKgroup	CandidatusVerstraetearchaeota	85.612
TACKgroup	CandidatusVerstraetearchaeota	86.331
TACKgroup	CandidatusVerstraetearchaeota	88.489
TACKgroup	CandidatusVerstraetearchaeota	85.714
TACKgroup	CandidatusVerstraetearchaeota	87.05
TACKgroup	CandidatusVerstraetearchaeota	87.05
TACKgroup	CandidatusVerstraetearchaeota	85
TACKgroup	CandidatusVerstraetearchaeota	87.05
TACKgroup	CandidatusVerstraetearchaeota	88.571
TACKgroup	CandidatusVerstraetearchaeota	86.331
TACKgroup	CandidatusVerstraetearchaeota	87.143
TACKgroup	CandidatusVerstraetearchaeota	87.143
TACKgroup	CandidatusVerstraetearchaeota	87.05
TACKgroup	CandidatusNezhaarchaeota_TDA34547.1	78.417
TACKgroup	CandidatusVerstraetearchaeota	86.429
TACKgroup	CandidatusVerstraetearchaeota	88.489
TACKgroup	CandidatusVerstraetearchaeota	86.429
TACKgroup	CandidatusVerstraetearchaeota	84.892
TACKgroup	CandidatusVerstraetearchaeota	85.612
TACKgroup	CandidatusNezhaarchaeota_TDA34547.1	77.698
TACKgroup	CandidatusVerstraetearchaeota	86.331
TACKgroup	CandidatusVerstraetearchaeota	87.143
TACKgroup	CandidatusVerstraetearchaeota	87.143
TACKgroup	CandidatusVerstraetearchaeota	88.489
TACKgroup	CandidatusVerstraetearchaeota	83.571
TACKgroup	CandidatusVerstraetearchaeota	87.05
TACKgroup	CandidatusVerstraetearchaeota	85.714
TACKgroup	CandidatusVerstraetearchaeota	88.489
TACKgroup	CandidatusVerstraetearchaeota	86.429
TACKgroup	CandidatusVerstraetearchaeota	80.576
TACKgroup	CandidatusVerstraetearchaeota	87.77
TACKgroup	CandidatusVerstraetearchaeota	88.571
TACKgroup	CandidatusVerstraetearchaeota	87.857
TACKgroup	CandidatusVerstraetearchaeota	86.331
TACKgroup	CandidatusVerstraetearchaeota	87.77
TACKgroup	CandidatusVerstraetearchaeota	85.612
TACKgroup	CandidatusVerstraetearchaeota	84.892
TACKgroup	CandidatusVerstraetearchaeota	87.857
TACKgroup	CandidatusVerstraetearchaeota	85.714
TACKgroup	CandidatusVerstraetearchaeota	75.714
TACKgroup	CandidatusVerstraetearchaeota	87.77
TACKgroup	CandidatusVerstraetearchaeota	87.857
TACKgroup	CandidatusVerstraetearchaeota	85.612
TACKgroup	CandidatusVerstraetearchaeota	86.429
TACKgroup	CandidatusVerstraetearchaeota	82.734
TACKgroup	CandidatusVerstraetearchaeota	87.857
TACKgroup	CandidatusVerstraetearchaeota	87.05
TACKgroup	CandidatusVerstraetearchaeota	86.429
TACKgroup	CandidatusVerstraetearchaeota	87.77
TACKgroup	CandidatusVerstraetearchaeota	85.612
TACKgroup	CandidatusVerstraetearchaeota	88.571
TACKgroup	CandidatusVerstraetearchaeota	77.857
TACKgroup	CandidatusVerstraetearchaeota	81.429
TACKgroup	CandidatusVerstraetearchaeota	87.143
TACKgroup	CandidatusVerstraetearchaeota	87.77
TACKgroup	CandidatusVerstraetearchaeota	86.331
TACKgroup	CandidatusVerstraetearchaeota	86.429
TACKgroup	CandidatusVerstraetearchaeota	86.331
TACKgroup	CandidatusVerstraetearchaeota	87.05
TACKgroup	CandidatusNezhaarchaeota_TDA34547.1	76.978
TACKgroup	CandidatusVerstraetearchaeota	83.453
TACKgroup	CandidatusNezhaarchaeota_TDA34547.1	78.417
TACKgroup	CandidatusVerstraetearchaeota	83.453
TACKgroup	CandidatusVerstraetearchaeota	85.612
TACKgroup	CandidatusNezhaarchaeota_TDA34547.1	78.417
TACKgroup	CandidatusVerstraetearchaeota	86.429
TACKgroup	CandidatusVerstraetearchaeota	87.05
TACKgroup	CandidatusVerstraetearchaeota	85.714
TACKgroup	CandidatusVerstraetearchaeota	87.77
TACKgroup	CandidatusVerstraetearchaeota	88.571
TACKgroup	CandidatusVerstraetearchaeota	86.429
TACKgroup	CandidatusVerstraetearchaeota	87.05
TACKgroup	CandidatusVerstraetearchaeota	86.429
TACKgroup	CandidatusVerstraetearchaeota	86.429
TACKgroup	CandidatusVerstraetearchaeota	86.429
TACKgroup	CandidatusVerstraetearchaeota	85.612
TACKgroup	CandidatusVerstraetearchaeota	74.101
TACKgroup	CandidatusVerstraetearchaeota	86.429
TACKgroup	CandidatusVerstraetearchaeota	87.143
TACKgroup	CandidatusVerstraetearchaeota	88.489
TACKgroup	CandidatusNezhaarchaeota_TDA34547.1	77.857
TACKgroup	CandidatusNezhaarchaeota_TDA34547.1	77.857
TACKgroup	CandidatusVerstraetearchaeota	87.77
TACKgroup	CandidatusVerstraetearchaeota	76.259
TACKgroup	CandidatusVerstraetearchaeota	85.612
TACKgroup	CandidatusVerstraetearchaeota	87.05
TACKgroup	CandidatusVerstraetearchaeota	77.857
TACKgroup	CandidatusVerstraetearchaeota	87.857
TACKgroup	CandidatusVerstraetearchaeota	86.429
TACKgroup	CandidatusVerstraetearchaeota	87.77
TACKgroup	CandidatusVerstraetearchaeota	87.77
TACKgroup	CandidatusVerstraetearchaeota	87.05
TACKgroup	CandidatusVerstraetearchaeota	86.331
TACKgroup	CandidatusNezhaarchaeota_TDA34547.1	76.259
TACKgroup	CandidatusVerstraetearchaeota	88.571
TACKgroup	CandidatusVerstraetearchaeota	84.892
TACKgroup	CandidatusVerstraetearchaeota	87.77
TACKgroup	CandidatusVerstraetearchaeota	87.143
TACKgroup	CandidatusVerstraetearchaeota	87.05
TACKgroup	CandidatusVerstraetearchaeota	88.489
TACKgroup	CandidatusVerstraetearchaeota	87.05
TACKgroup	CandidatusVerstraetearchaeota	88.489
TACKgroup	CandidatusVerstraetearchaeota	87.857
TACKgroup	CandidatusVerstraetearchaeota	87.857
TACKgroup	CandidatusVerstraetearchaeota	87.857
TACKgroup	CandidatusVerstraetearchaeota	85.612
TACKgroup	CandidatusVerstraetearchaeota	87.857
TACKgroup	CandidatusVerstraetearchaeota	87.143
TACKgroup	CandidatusVerstraetearchaeota	87.05
TACKgroup	CandidatusVerstraetearchaeota	88.571
TACKgroup	CandidatusVerstraetearchaeota	84.173
TACKgroup	CandidatusVerstraetearchaeota	87.05
TACKgroup	CandidatusVerstraetearchaeota	87.77
TACKgroup	CandidatusVerstraetearchaeota	87.77
TACKgroup	CandidatusVerstraetearchaeota	87.77
TACKgroup	CandidatusVerstraetearchaeota	87.857
TACKgroup	CandidatusVerstraetearchaeota	87.857
TACKgroup	CandidatusVerstraetearchaeota	86.429
TACKgroup	CandidatusVerstraetearchaeota	85.714
TACKgroup	CandidatusVerstraetearchaeota	87.143
TACKgroup	CandidatusVerstraetearchaeota	87.05
TACKgroup	CandidatusVerstraetearchaeota	86.429
TACKgroup	CandidatusVerstraetearchaeota	81.295
TACKgroup	CandidatusVerstraetearchaeota	87.77
TACKgroup	CandidatusVerstraetearchaeota	67.143
TACKgroup	CandidatusVerstraetearchaeota	87.143
TACKgroup	CandidatusVerstraetearchaeota	87.77
TACKgroup	CandidatusVerstraetearchaeota	87.77
TACKgroup	CandidatusVerstraetearchaeota	87.143
TACKgroup	CandidatusVerstraetearchaeota	87.857
TACKgroup	CandidatusVerstraetearchaeota	84.286
TACKgroup	CandidatusVerstraetearchaeota	88.489
TACKgroup	CandidatusVerstraetearchaeota	87.77
TACKgroup	CandidatusVerstraetearchaeota	87.77
TACKgroup	CandidatusVerstraetearchaeota	87.77
TACKgroup	CandidatusVerstraetearchaeota	85
TACKgroup	CandidatusVerstraetearchaeota	85.714
TACKgroup	CandidatusVerstraetearchaeota	87.77
TACKgroup	CandidatusVerstraetearchaeota	86.331
TACKgroup	CandidatusVerstraetearchaeota	87.77
TACKgroup	CandidatusVerstraetearchaeota	87.77
TACKgroup	CandidatusNezhaarchaeota_TDA34547.1	78.417
TACKgroup	CandidatusVerstraetearchaeota	76.978
TACKgroup	CandidatusVerstraetearchaeota	87.857
TACKgroup	CandidatusVerstraetearchaeota	85.714
TACKgroup	CandidatusVerstraetearchaeota	87.857
TACKgroup	CandidatusVerstraetearchaeota	87.05
TACKgroup	CandidatusVerstraetearchaeota	85.612
TACKgroup	CandidatusVerstraetearchaeota	84.173
TACKgroup	CandidatusVerstraetearchaeota	86.429
TACKgroup	CandidatusVerstraetearchaeota	85.714
TACKgroup	CandidatusVerstraetearchaeota	87.05
TACKgroup	CandidatusVerstraetearchaeota	87.05
TACKgroup	CandidatusVerstraetearchaeota	87.77
TACKgroup	CandidatusVerstraetearchaeota	85.714
TACKgroup	CandidatusVerstraetearchaeota	86.331
TACKgroup	CandidatusVerstraetearchaeota	85
TACKgroup	CandidatusVerstraetearchaeota	86.429
TACKgroup	CandidatusVerstraetearchaeota	85.714
TACKgroup	CandidatusNezhaarchaeota_TDA34547.1	77.698
TACKgroup	CandidatusVerstraetearchaeota	87.143
TACKgroup	CandidatusVerstraetearchaeota	84.892
TACKgroup	CandidatusVerstraetearchaeota	86.429
TACKgroup	CandidatusVerstraetearchaeota	86.331
TACKgroup	CandidatusVerstraetearchaeota	87.143
TACKgroup	CandidatusVerstraetearchaeota	84.286
TACKgroup	CandidatusVerstraetearchaeota	86.429
TACKgroup	CandidatusVerstraetearchaeota	86.429
TACKgroup	CandidatusVerstraetearchaeota	88.571
TACKgroup	CandidatusVerstraetearchaeota	87.77
TACKgroup	CandidatusVerstraetearchaeota	87.857
TACKgroup	CandidatusVerstraetearchaeota	85.612
TACKgroup	CandidatusNezhaarchaeota_TDA34547.1	74.82
TACKgroup	CandidatusVerstraetearchaeota	87.857
TACKgroup	CandidatusVerstraetearchaeota	87.143
TACKgroup	CandidatusVerstraetearchaeota	83.571
TACKgroup	CandidatusVerstraetearchaeota	85.714
TACKgroup	CandidatusVerstraetearchaeota	87.143
TACKgroup	CandidatusVerstraetearchaeota	86.429
TACKgroup	CandidatusVerstraetearchaeota	86.429
TACKgroup	CandidatusVerstraetearchaeota	77.698
TACKgroup	CandidatusVerstraetearchaeota	87.77
TACKgroup	CandidatusVerstraetearchaeota	87.857
TACKgroup	CandidatusVerstraetearchaeota	85.612
TACKgroup	CandidatusVerstraetearchaeota	86.429
TACKgroup	CandidatusVerstraetearchaeota	87.857
TACKgroup	CandidatusVerstraetearchaeota	82.734
TACKgroup	CandidatusVerstraetearchaeota	87.77
TACKgroup	CandidatusVerstraetearchaeota	82.857
TACKgroup	CandidatusVerstraetearchaeota	84.892
TACKgroup	CandidatusVerstraetearchaeota	87.143
TACKgroup	CandidatusVerstraetearchaeota	86.429
TACKgroup	CandidatusVerstraetearchaeota	88.571
TACKgroup	CandidatusVerstraetearchaeota	85.612
TACKgroup	CandidatusVerstraetearchaeota	87.05
TACKgroup	CandidatusVerstraetearchaeota	88.571
TACKgroup	CandidatusVerstraetearchaeota	84.173
TACKgroup	CandidatusVerstraetearchaeota	87.857
TACKgroup	CandidatusVerstraetearchaeota	87.143
TACKgroup	CandidatusVerstraetearchaeota	85.612
TACKgroup	CandidatusVerstraetearchaeota	87.143
TACKgroup	CandidatusVerstraetearchaeota	80.714
TACKgroup	CandidatusVerstraetearchaeota	34.783
TACKgroup	CandidatusVerstraetearchaeota	86.429
TACKgroup	CandidatusNezhaarchaeota_TDA34547.1	76.978
TACKgroup	CandidatusVerstraetearchaeota	87.857
TACKgroup	CandidatusVerstraetearchaeota	87.143
TACKgroup	CandidatusVerstraetearchaeota	85.612
TACKgroup	CandidatusVerstraetearchaeota	84.286
TACKgroup	CandidatusVerstraetearchaeota	86.331
TACKgroup	CandidatusVerstraetearchaeota	76.978
TACKgroup	CandidatusVerstraetearchaeota	83.453
TACKgroup	CandidatusVerstraetearchaeota	87.143
TACKgroup	CandidatusVerstraetearchaeota	74.286
TACKgroup	CandidatusVerstraetearchaeota	87.05
TACKgroup	CandidatusVerstraetearchaeota	88.571
TACKgroup	CandidatusVerstraetearchaeota	87.77
TACKgroup	CandidatusVerstraetearchaeota	87.857
TACKgroup	CandidatusVerstraetearchaeota	83.571
TACKgroup	CandidatusVerstraetearchaeota	83.453
TACKgroup	CandidatusVerstraetearchaeota	83.453
TACKgroup	CandidatusVerstraetearchaeota	86.331
TACKgroup	CandidatusVerstraetearchaeota	87.05
TACKgroup	CandidatusNezhaarchaeota_TDA34547.1	78.571
TACKgroup	CandidatusVerstraetearchaeota	83.571
TACKgroup	CandidatusVerstraetearchaeota	82.857
TACKgroup	CandidatusVerstraetearchaeota	87.05
TACKgroup	CandidatusVerstraetearchaeota	87.143
TACKgroup	CandidatusVerstraetearchaeota	82.734
TACKgroup	CandidatusVerstraetearchaeota	87.05
TACKgroup	CandidatusVerstraetearchaeota	87.857
TACKgroup	CandidatusVerstraetearchaeota	88.489
TACKgroup	CandidatusVerstraetearchaeota	86.429
TACKgroup	CandidatusVerstraetearchaeota	85.612
TACKgroup	CandidatusVerstraetearchaeota	88.571
TACKgroup	CandidatusVerstraetearchaeota	85.714
TACKgroup	CandidatusVerstraetearchaeota	87.77
TACKgroup	CandidatusVerstraetearchaeota	87.05
TACKgroup	CandidatusVerstraetearchaeota	88.571
TACKgroup	CandidatusVerstraetearchaeota	86.331
TACKgroup	CandidatusVerstraetearchaeota	86.331
TACKgroup	CandidatusNezhaarchaeota_TDA34547.1	78.417
TACKgroup	CandidatusVerstraetearchaeota	87.05
TACKgroup	CandidatusVerstraetearchaeota	77.857
TACKgroup	CandidatusVerstraetearchaeota	88.571
TACKgroup	CandidatusNezhaarchaeota_TDA34547.1	77.698
TACKgroup	CandidatusVerstraetearchaeota	88.489
TACKgroup	CandidatusVerstraetearchaeota	86.429
TACKgroup	CandidatusVerstraetearchaeota	85.714
TACKgroup	CandidatusVerstraetearchaeota	85.612
TACKgroup	CandidatusVerstraetearchaeota	85.612
TACKgroup	CandidatusVerstraetearchaeota	87.143
TACKgroup	CandidatusVerstraetearchaeota	85
TACKgroup	CandidatusVerstraetearchaeota	88.571
TACKgroup	CandidatusVerstraetearchaeota	86.331
TACKgroup	CandidatusVerstraetearchaeota	76.978
TACKgroup	CandidatusVerstraetearchaeota	87.857
TACKgroup	CandidatusVerstraetearchaeota	85
TACKgroup	CandidatusVerstraetearchaeota	87.77
TACKgroup	CandidatusVerstraetearchaeota	87.143
TACKgroup	CandidatusVerstraetearchaeota	87.05
TACKgroup	CandidatusVerstraetearchaeota	87.77
TACKgroup	CandidatusVerstraetearchaeota	87.77
TACKgroup	CandidatusVerstraetearchaeota	87.05
TACKgroup	CandidatusVerstraetearchaeota	87.857
TACKgroup	CandidatusVerstraetearchaeota	65.468
TACKgroup	CandidatusVerstraetearchaeota	88.489
TACKgroup	CandidatusVerstraetearchaeota	87.05
TACKgroup	CandidatusVerstraetearchaeota	88.489
TACKgroup	CandidatusVerstraetearchaeota	87.857
TACKgroup	CandidatusVerstraetearchaeota	86.429
TACKgroup	CandidatusVerstraetearchaeota	87.05
TACKgroup	CandidatusVerstraetearchaeota	84.173
TACKgroup	CandidatusVerstraetearchaeota	87.857
TACKgroup	CandidatusVerstraetearchaeota	86.331
TACKgroup	CandidatusVerstraetearchaeota	86.331
TACKgroup	CandidatusVerstraetearchaeota	86.429
TACKgroup	CandidatusVerstraetearchaeota	87.05
TACKgroup	CandidatusVerstraetearchaeota	85.612
TACKgroup	CandidatusVerstraetearchaeota	85.714
TACKgroup	CandidatusVerstraetearchaeota	87.857
TACKgroup	CandidatusVerstraetearchaeota	88.571
TACKgroup	CandidatusVerstraetearchaeota	88.571
TACKgroup	CandidatusVerstraetearchaeota	87.05
TACKgroup	CandidatusVerstraetearchaeota	85.612
TACKgroup	CandidatusVerstraetearchaeota	86.429
TACKgroup	CandidatusVerstraetearchaeota	73.571
TACKgroup	CandidatusVerstraetearchaeota	87.857
TACKgroup	CandidatusVerstraetearchaeota	87.857
TACKgroup	CandidatusVerstraetearchaeota	87.143
TACKgroup	CandidatusVerstraetearchaeota	88.571
TACKgroup	CandidatusVerstraetearchaeota	87.857
TACKgroup	CandidatusVerstraetearchaeota	87.77
TACKgroup	CandidatusVerstraetearchaeota	87.05
TACKgroup	CandidatusVerstraetearchaeota	88.489
TACKgroup	CandidatusVerstraetearchaeota	87.857
TACKgroup	CandidatusVerstraetearchaeota	83.571
TACKgroup	CandidatusVerstraetearchaeota	79.286
TACKgroup	CandidatusVerstraetearchaeota	88.571
TACKgroup	CandidatusVerstraetearchaeota	87.77
TACKgroup	CandidatusVerstraetearchaeota	87.77
TACKgroup	CandidatusVerstraetearchaeota	87.77
TACKgroup	CandidatusVerstraetearchaeota	87.857
TACKgroup	CandidatusVerstraetearchaeota	88.489
TACKgroup	CandidatusVerstraetearchaeota	82.014
TACKgroup	CandidatusVerstraetearchaeota	87.05
TACKgroup	CandidatusVerstraetearchaeota	86.429
TACKgroup	CandidatusVerstraetearchaeota	88.571
TACKgroup	CandidatusVerstraetearchaeota	85.612
TACKgroup	CandidatusVerstraetearchaeota	85.612
TACKgroup	CandidatusVerstraetearchaeota	86.429
TACKgroup	CandidatusVerstraetearchaeota	87.857
TACKgroup	CandidatusVerstraetearchaeota	88.571
TACKgroup	CandidatusVerstraetearchaeota	86.331
TACKgroup	CandidatusVerstraetearchaeota	88.571
TACKgroup	CandidatusVerstraetearchaeota	88.489
TACKgroup	CandidatusVerstraetearchaeota	80.714
TACKgroup	CandidatusVerstraetearchaeota	86.429
TACKgroup	CandidatusVerstraetearchaeota	87.143
TACKgroup	CandidatusNezhaarchaeota_TDA34547.1	78.417
TACKgroup	CandidatusVerstraetearchaeota	87.77
TACKgroup	CandidatusVerstraetearchaeota	87.05
TACKgroup	CandidatusVerstraetearchaeota	82.014
TACKgroup	CandidatusVerstraetearchaeota	87.143
TACKgroup	CandidatusNezhaarchaeota_TDA34547.1	74.101
TACKgroup	CandidatusVerstraetearchaeota	78.571
TACKgroup	CandidatusVerstraetearchaeota	85.714
TACKgroup	CandidatusVerstraetearchaeota	77.857
TACKgroup	CandidatusVerstraetearchaeota	87.05
TACKgroup	CandidatusVerstraetearchaeota	86.331
TACKgroup	CandidatusVerstraetearchaeota	84.892
TACKgroup	CandidatusVerstraetearchaeota	87.05
TACKgroup	CandidatusVerstraetearchaeota	87.857
TACKgroup	CandidatusVerstraetearchaeota	86.331
TACKgroup	CandidatusVerstraetearchaeota	86.429
TACKgroup	CandidatusVerstraetearchaeota	87.77
TACKgroup	CandidatusVerstraetearchaeota	85.714
TACKgroup	CandidatusVerstraetearchaeota	87.77
TACKgroup	CandidatusVerstraetearchaeota	87.77
TACKgroup	CandidatusVerstraetearchaeota	88.489
TACKgroup	CandidatusVerstraetearchaeota	85.714
TACKgroup	CandidatusVerstraetearchaeota	85.612
TACKgroup	CandidatusVerstraetearchaeota	86.429
TACKgroup	CandidatusVerstraetearchaeota	86.331
TACKgroup	CandidatusVerstraetearchaeota	85.612
TACKgroup	CandidatusVerstraetearchaeota	87.77
TACKgroup	CandidatusVerstraetearchaeota	84.173
TACKgroup	CandidatusVerstraetearchaeota	85
TACKgroup	CandidatusVerstraetearchaeota	87.77
TACKgroup	CandidatusVerstraetearchaeota	85.714
TACKgroup	CandidatusVerstraetearchaeota	86.429
TACKgroup	CandidatusVerstraetearchaeota	82.014
TACKgroup	CandidatusVerstraetearchaeota	76.978
TACKgroup	CandidatusVerstraetearchaeota	88.489
TACKgroup	CandidatusVerstraetearchaeota	85.714
TACKgroup	CandidatusVerstraetearchaeota	87.143
TACKgroup	CandidatusVerstraetearchaeota	87.05
TACKgroup	CandidatusVerstraetearchaeota	87.77
TACKgroup	CandidatusVerstraetearchaeota	87.77
TACKgroup	CandidatusVerstraetearchaeota	87.857
TACKgroup	CandidatusVerstraetearchaeota	89.209
TACKgroup	CandidatusVerstraetearchaeota	86.331
TACKgroup	CandidatusVerstraetearchaeota	87.143
TACKgroup	CandidatusVerstraetearchaeota	87.05
TACKgroup	CandidatusVerstraetearchaeota	87.143
TACKgroup	CandidatusVerstraetearchaeota	87.857
TACKgroup	CandidatusVerstraetearchaeota	88.571
TACKgroup	CandidatusVerstraetearchaeota	87.143
TACKgroup	CandidatusVerstraetearchaeota	82.143
TACKgroup	CandidatusVerstraetearchaeota	87.143
TACKgroup	CandidatusVerstraetearchaeota	87.77
TACKgroup	CandidatusVerstraetearchaeota	87.05
TACKgroup	CandidatusVerstraetearchaeota	84.173
TACKgroup	CandidatusVerstraetearchaeota	85
TACKgroup	CandidatusVerstraetearchaeota	85.714
TACKgroup	CandidatusVerstraetearchaeota	83.453
TACKgroup	CandidatusVerstraetearchaeota	88.489
TACKgroup	CandidatusVerstraetearchaeota	87.77
TACKgroup	CandidatusVerstraetearchaeota	86.429
TACKgroup	CandidatusVerstraetearchaeota	88.489
TACKgroup	CandidatusVerstraetearchaeota	87.143
TACKgroup	CandidatusVerstraetearchaeota	87.143
TACKgroup	CandidatusVerstraetearchaeota	86.331
TACKgroup	CandidatusVerstraetearchaeota	86.429
TACKgroup	CandidatusVerstraetearchaeota	87.05
TACKgroup	CandidatusVerstraetearchaeota	80.714
TACKgroup	CandidatusVerstraetearchaeota	75
TACKgroup	CandidatusVerstraetearchaeota	87.857
TACKgroup	CandidatusVerstraetearchaeota	87.857
TACKgroup	CandidatusVerstraetearchaeota	82.734
TACKgroup	CandidatusVerstraetearchaeota	71.942
TACKgroup	CandidatusVerstraetearchaeota	87.05
TACKgroup	CandidatusVerstraetearchaeota	87.05
TACKgroup	CandidatusVerstraetearchaeota	82.734
TACKgroup	CandidatusVerstraetearchaeota	83.453
TACKgroup	CandidatusVerstraetearchaeota	87.857
TACKgroup	CandidatusVerstraetearchaeota	87.77
TACKgroup	CandidatusVerstraetearchaeota	84.892
TACKgroup	CandidatusVerstraetearchaeota	87.857
TACKgroup	CandidatusVerstraetearchaeota	86.331
TACKgroup	CandidatusVerstraetearchaeota	88.571
TACKgroup	CandidatusVerstraetearchaeota	87.857
TACKgroup	CandidatusVerstraetearchaeota	87.143
TACKgroup	CandidatusVerstraetearchaeota	79.856
TACKgroup	CandidatusVerstraetearchaeota	88.571
TACKgroup	CandidatusVerstraetearchaeota	87.05
TACKgroup	CandidatusVerstraetearchaeota	86.429
TACKgroup	CandidatusVerstraetearchaeota	85.714
TACKgroup	CandidatusVerstraetearchaeota	86.331
TACKgroup	CandidatusVerstraetearchaeota	86.331
TACKgroup	CandidatusVerstraetearchaeota	87.857
TACKgroup	CandidatusVerstraetearchaeota	79.286
TACKgroup	CandidatusVerstraetearchaeota	83.688
TACKgroup	CandidatusVerstraetearchaeota	76.429
TACKgroup	CandidatusVerstraetearchaeota	84.286
TACKgroup	CandidatusVerstraetearchaeota	87.05
TACKgroup	CandidatusVerstraetearchaeota	85
TACKgroup	CandidatusVerstraetearchaeota	87.05
TACKgroup	CandidatusVerstraetearchaeota	85.612
TACKgroup	CandidatusVerstraetearchaeota	86.331
TACKgroup	CandidatusVerstraetearchaeota	86.331
TACKgroup	CandidatusVerstraetearchaeota	82.734
TACKgroup	CandidatusVerstraetearchaeota	83.571
TACKgroup	CandidatusVerstraetearchaeota	87.857
TACKgroup	CandidatusVerstraetearchaeota	87.857
TACKgroup	CandidatusVerstraetearchaeota	78.723
TACKgroup	CandidatusVerstraetearchaeota	87.77
TACKgroup	CandidatusVerstraetearchaeota	87.143
TACKgroup	CandidatusVerstraetearchaeota	82.857
TACKgroup	CandidatusVerstraetearchaeota	85
TACKgroup	CandidatusVerstraetearchaeota	87.857
TACKgroup	CandidatusVerstraetearchaeota	81.295
TACKgroup	CandidatusVerstraetearchaeota	87.05
TACKgroup	CandidatusVerstraetearchaeota	87.143
TACKgroup	CandidatusVerstraetearchaeota	87.77
TACKgroup	CandidatusVerstraetearchaeota	88.571
TACKgroup	CandidatusVerstraetearchaeota	86.331
TACKgroup	CandidatusVerstraetearchaeota	85.714
TACKgroup	CandidatusVerstraetearchaeota	71.223
TACKgroup	CandidatusVerstraetearchaeota	87.143
TACKgroup	CandidatusVerstraetearchaeota	82.143
TACKgroup	CandidatusVerstraetearchaeota	87.143
TACKgroup	CandidatusVerstraetearchaeota	87.05
TACKgroup	CandidatusVerstraetearchaeota	87.143
TACKgroup	CandidatusVerstraetearchaeota	87.77
TACKgroup	CandidatusVerstraetearchaeota	85.714
TACKgroup	CandidatusVerstraetearchaeota	86.429
TACKgroup	CandidatusVerstraetearchaeota	82.143
TACKgroup	CandidatusVerstraetearchaeota	87.05
TACKgroup	CandidatusVerstraetearchaeota	86.331
TACKgroup	CandidatusVerstraetearchaeota	85.612
TACKgroup	CandidatusVerstraetearchaeota	87.77
TACKgroup	CandidatusVerstraetearchaeota	87.857
TACKgroup	CandidatusVerstraetearchaeota	82.734
TACKgroup	CandidatusVerstraetearchaeota	75.714
TACKgroup	CandidatusVerstraetearchaeota	85
TACKgroup	CandidatusVerstraetearchaeota	86.331
TACKgroup	CandidatusVerstraetearchaeota	87.857
TACKgroup	CandidatusVerstraetearchaeota	85.714
TACKgroup	CandidatusVerstraetearchaeota	85.612
TACKgroup	CandidatusVerstraetearchaeota	87.77
TACKgroup	CandidatusVerstraetearchaeota	88.489
TACKgroup	CandidatusVerstraetearchaeota	81.295
TACKgroup	CandidatusVerstraetearchaeota	87.143
TACKgroup	CandidatusVerstraetearchaeota	71.429
TACKgroup	CandidatusVerstraetearchaeota	78.571
TACKgroup	CandidatusVerstraetearchaeota	74.101
TACKgroup	CandidatusVerstraetearchaeota	77.698
TACKgroup	CandidatusVerstraetearchaeota	86.429
TACKgroup	CandidatusVerstraetearchaeota	87.77
TACKgroup	CandidatusVerstraetearchaeota	79.286
TACKgroup	CandidatusVerstraetearchaeota	86.331
TACKgroup	CandidatusVerstraetearchaeota	87.05
TACKgroup	CandidatusVerstraetearchaeota	87.05
TACKgroup	CandidatusVerstraetearchaeota	86.429
TACKgroup	CandidatusVerstraetearchaeota	87.77
TACKgroup	CandidatusVerstraetearchaeota	87.77
TACKgroup	CandidatusVerstraetearchaeota	82.857
TACKgroup	CandidatusVerstraetearchaeota	76.429
TACKgroup	CandidatusVerstraetearchaeota	86.429
TACKgroup	CandidatusVerstraetearchaeota	86.331
TACKgroup	CandidatusVerstraetearchaeota	86.331
TACKgroup	CandidatusVerstraetearchaeota	87.857
TACKgroup	CandidatusVerstraetearchaeota	86.331
TACKgroup	CandidatusVerstraetearchaeota	85.612
TACKgroup	CandidatusVerstraetearchaeota	85.612
TACKgroup	CandidatusVerstraetearchaeota	87.05
TACKgroup	CandidatusVerstraetearchaeota	88.489
TACKgroup	CandidatusVerstraetearchaeota	87.857
TACKgroup	CandidatusVerstraetearchaeota	84.892
TACKgroup	CandidatusVerstraetearchaeota	82.143
TACKgroup	CandidatusVerstraetearchaeota	78.417
TACKgroup	CandidatusVerstraetearchaeota	87.857
TACKgroup	CandidatusVerstraetearchaeota	86.331
TACKgroup	CandidatusVerstraetearchaeota	87.143
TACKgroup	CandidatusVerstraetearchaeota	87.143
TACKgroup	CandidatusVerstraetearchaeota	74.82
TACKgroup	CandidatusVerstraetearchaeota	71.223
TACKgroup	CandidatusVerstraetearchaeota	75.714
TACKgroup	CandidatusVerstraetearchaeota	87.857
TACKgroup	CandidatusVerstraetearchaeota	87.857
TACKgroup	CandidatusVerstraetearchaeota	85.714
TACKgroup	CandidatusVerstraetearchaeota	87.143
TACKgroup	CandidatusVerstraetearchaeota	86.429
TACKgroup	CandidatusVerstraetearchaeota	87.05
TACKgroup	CandidatusVerstraetearchaeota	87.857
TACKgroup	CandidatusVerstraetearchaeota	87.857
TACKgroup	CandidatusVerstraetearchaeota	87.77
TACKgroup	CandidatusVerstraetearchaeota	85
TACKgroup	CandidatusVerstraetearchaeota	86.331
TACKgroup	CandidatusVerstraetearchaeota	86.331
TACKgroup	CandidatusVerstraetearchaeota	86.429
TACKgroup	CandidatusVerstraetearchaeota	86.429
TACKgroup	CandidatusVerstraetearchaeota	88.489
TACKgroup	CandidatusVerstraetearchaeota	86.331
TACKgroup	CandidatusVerstraetearchaeota	87.05
TACKgroup	CandidatusVerstraetearchaeota	87.857
TACKgroup	CandidatusVerstraetearchaeota	86.429
TACKgroup	CandidatusVerstraetearchaeota	78.571
TACKgroup	CandidatusVerstraetearchaeota	86.429
TACKgroup	CandidatusVerstraetearchaeota	85.714
TACKgroup	CandidatusVerstraetearchaeota	85
TACKgroup	CandidatusVerstraetearchaeota	86.331
TACKgroup	CandidatusVerstraetearchaeota	87.77
TACKgroup	CandidatusVerstraetearchaeota	87.857
TACKgroup	CandidatusVerstraetearchaeota	88.489
TACKgroup	CandidatusVerstraetearchaeota	82.857
TACKgroup	CandidatusVerstraetearchaeota	88.489
TACKgroup	CandidatusVerstraetearchaeota	87.77
TACKgroup	CandidatusVerstraetearchaeota	85.714
TACKgroup	CandidatusVerstraetearchaeota	87.143
TACKgroup	CandidatusVerstraetearchaeota	87.143
TACKgroup	CandidatusVerstraetearchaeota	85
TACKgroup	CandidatusVerstraetearchaeota	87.857
TACKgroup	CandidatusVerstraetearchaeota	87.77
TACKgroup	CandidatusVerstraetearchaeota	86.429
TACKgroup	CandidatusVerstraetearchaeota	87.143
TACKgroup	CandidatusVerstraetearchaeota	87.77
TACKgroup	CandidatusVerstraetearchaeota	87.77
TACKgroup	CandidatusVerstraetearchaeota	86.429
TACKgroup	CandidatusVerstraetearchaeota	87.05
TACKgroup	CandidatusVerstraetearchaeota	84.892
TACKgroup	CandidatusVerstraetearchaeota	70
TACKgroup	CandidatusVerstraetearchaeota	86.331
TACKgroup	CandidatusVerstraetearchaeota	74.286
TACKgroup	CandidatusVerstraetearchaeota	88.489
TACKgroup	CandidatusVerstraetearchaeota	85.612
TACKgroup	CandidatusVerstraetearchaeota	87.05
TACKgroup	CandidatusVerstraetearchaeota	83.453
TACKgroup	CandidatusVerstraetearchaeota	84.286
TACKgroup	CandidatusVerstraetearchaeota	87.857
TACKgroup	CandidatusVerstraetearchaeota	69.784
TACKgroup	CandidatusVerstraetearchaeota	87.77
TACKgroup	CandidatusVerstraetearchaeota	87.77
TACKgroup	CandidatusVerstraetearchaeota	83.571
TACKgroup	CandidatusVerstraetearchaeota	74.82
TACKgroup	CandidatusVerstraetearchaeota	79.137
TACKgroup	CandidatusVerstraetearchaeota	91.429
TACKgroup	CandidatusVerstraetearchaeota	87.143
TACKgroup	CandidatusVerstraetearchaeota	74.101
TACKgroup	CandidatusVerstraetearchaeota	86.331
TACKgroup	CandidatusVerstraetearchaeota	87.77
TACKgroup	CandidatusVerstraetearchaeota	86.429
TACKgroup	CandidatusVerstraetearchaeota	87.143
TACKgroup	CandidatusVerstraetearchaeota	87.857
TACKgroup	CandidatusVerstraetearchaeota	85.714
TACKgroup	CandidatusVerstraetearchaeota	80.714
TACKgroup	CandidatusVerstraetearchaeota	87.857
TACKgroup	CandidatusVerstraetearchaeota	87.857
TACKgroup	CandidatusVerstraetearchaeota	87.143
TACKgroup	CandidatusVerstraetearchaeota	86.429
TACKgroup	CandidatusVerstraetearchaeota	81.295
TACKgroup	CandidatusVerstraetearchaeota	87.857
TACKgroup	CandidatusVerstraetearchaeota	83.453
TACKgroup	CandidatusVerstraetearchaeota	87.143
TACKgroup	CandidatusVerstraetearchaeota	85.612
TACKgroup	CandidatusVerstraetearchaeota	87.05
TACKgroup	CandidatusVerstraetearchaeota	87.857
TACKgroup	CandidatusVerstraetearchaeota	80
TACKgroup	CandidatusVerstraetearchaeota	85.714
TACKgroup	CandidatusVerstraetearchaeota	87.143
TACKgroup	CandidatusVerstraetearchaeota	87.143
TACKgroup	CandidatusVerstraetearchaeota	85.612
TACKgroup	CandidatusVerstraetearchaeota	87.143
TACKgroup	CandidatusVerstraetearchaeota	87.857
TACKgroup	CandidatusVerstraetearchaeota	88.489
TACKgroup	CandidatusVerstraetearchaeota	86.429
TACKgroup	CandidatusVerstraetearchaeota	85.714
TACKgroup	CandidatusVerstraetearchaeota	73.571
TACKgroup	CandidatusVerstraetearchaeota	86.429
TACKgroup	CandidatusVerstraetearchaeota	87.77
TACKgroup	CandidatusVerstraetearchaeota	87.143
TACKgroup	CandidatusVerstraetearchaeota	82.857
TACKgroup	CandidatusVerstraetearchaeota	84.892
TACKgroup	CandidatusVerstraetearchaeota	82.857
TACKgroup	CandidatusVerstraetearchaeota	87.05
TACKgroup	CandidatusVerstraetearchaeota	77.143
TACKgroup	CandidatusVerstraetearchaeota	87.05
TACKgroup	CandidatusVerstraetearchaeota	87.857
TACKgroup	CandidatusVerstraetearchaeota	87.77
TACKgroup	CandidatusVerstraetearchaeota	87.77
TACKgroup	CandidatusVerstraetearchaeota	76.259
TACKgroup	CandidatusVerstraetearchaeota	87.857
TACKgroup	CandidatusVerstraetearchaeota	80.576
TACKgroup	CandidatusVerstraetearchaeota	82.857
TACKgroup	CandidatusVerstraetearchaeota	86.429
TACKgroup	CandidatusVerstraetearchaeota	87.05
TACKgroup	CandidatusVerstraetearchaeota	80.576
TACKgroup	CandidatusVerstraetearchaeota	86.331
TACKgroup	CandidatusVerstraetearchaeota	87.77
TACKgroup	CandidatusVerstraetearchaeota	87.143
TACKgroup	CandidatusVerstraetearchaeota	87.77
TACKgroup	CandidatusVerstraetearchaeota	85
TACKgroup	CandidatusVerstraetearchaeota	86.331
TACKgroup	CandidatusVerstraetearchaeota	87.857
TACKgroup	CandidatusVerstraetearchaeota	81.429
TACKgroup	CandidatusVerstraetearchaeota	87.143
TACKgroup	CandidatusVerstraetearchaeota	87.857
TACKgroup	CandidatusVerstraetearchaeota	79.137
TACKgroup	CandidatusVerstraetearchaeota	86.429
TACKgroup	CandidatusVerstraetearchaeota	87.77
TACKgroup	CandidatusVerstraetearchaeota	87.05
TACKgroup	CandidatusVerstraetearchaeota	88.489
TACKgroup	CandidatusVerstraetearchaeota	74.82
TACKgroup	CandidatusVerstraetearchaeota	85.106
TACKgroup	CandidatusVerstraetearchaeota	87.857
TACKgroup	CandidatusVerstraetearchaeota	87.77
TACKgroup	CandidatusVerstraetearchaeota	85
TACKgroup	CandidatusVerstraetearchaeota	87.05
TACKgroup	CandidatusVerstraetearchaeota	88.489
TACKgroup	CandidatusVerstraetearchaeota	87.05
TACKgroup	CandidatusVerstraetearchaeota	87.143
TACKgroup	CandidatusVerstraetearchaeota	87.143
TACKgroup	CandidatusVerstraetearchaeota	87.857
TACKgroup	CandidatusVerstraetearchaeota	87.143
TACKgroup	CandidatusVerstraetearchaeota	88.571
TACKgroup	CandidatusVerstraetearchaeota	87.05
TACKgroup	CandidatusVerstraetearchaeota	87.857
TACKgroup	CandidatusVerstraetearchaeota	82.014
TACKgroup	CandidatusVerstraetearchaeota	89.928
TACKgroup	CandidatusVerstraetearchaeota	88.489
TACKgroup	CandidatusVerstraetearchaeota	84.286
TACKgroup	CandidatusVerstraetearchaeota	87.857
TACKgroup	CandidatusVerstraetearchaeota	86.331
TACKgroup	CandidatusVerstraetearchaeota	87.857
TACKgroup	CandidatusVerstraetearchaeota	86.429
TACKgroup	CandidatusVerstraetearchaeota	87.77
TACKgroup	CandidatusVerstraetearchaeota	84.173
TACKgroup	CandidatusVerstraetearchaeota	80.714
TACKgroup	CandidatusVerstraetearchaeota	88.489
TACKgroup	CandidatusVerstraetearchaeota	88.571
[truncated: 4,812 more rows]
